# Supplementary material for: The butterfly effect in bisfluorenylidene-based dihydroacenes: aggregation induced emission and spin switching
Source: Chem Sci. 2019 Oct 7;10(46):10733–9. doi: 10.1039/c9sc04096j (PMC7020927; doi:10.1039/c9sc04096j)
Supplement: Supplementary file 2 [file SC-010-C9SC04096J-s002.cif]

# Electronic Supplementary Material (ESI) for Chemical Science.
# This journal is © The Royal Society of Chemistry 2019

####################################################################### 
# 
# This file contains crystal structure data downloaded from the 
# Cambridge Structural Database (CSD) hosted by the Cambridge 
# Crystallographic Data Centre (CCDC).
# 
# Full information about CCDC data access policies and citation 
# guidelines are available at http://www.ccdc.cam.ac.uk/access/V1 
# 
# Audit and citation data items may have been added by the CCDC. 
# Please retain this information to preserve the provenance of 
# this file and to allow appropriate attribution of the data. 
# 
#######################################################################

data_TQ
_database_code_depnum_ccdc_archive 'CCDC 1947366'
loop_
_audit_author_name
_audit_author_address
'Daniel W. Paley'
;Columbia University
United States of America
;
_audit_update_record             
;
2019-08-15 deposited with the CCDC.	2019-10-07 downloaded from the CCDC.
;
_audit_creation_date             2016-11-28
_audit_creation_method           
;
Olex2 1.2
(compiled 2016.11.24 svn.r3368 for OlexSys, GUI svn.r5267)
;
_chemical_name_common            ?
_chemical_name_systematic        ?
_chemical_formula_moiety         'C44 H26'
_chemical_formula_sum            'C44 H26'
_chemical_formula_weight         554.65
_chemical_melting_point          ?
_chemical_oxdiff_formula         'C44 H26'
loop_
_atom_type_symbol
_atom_type_description
_atom_type_scat_dispersion_real
_atom_type_scat_dispersion_imag
_atom_type_scat_source
C C 0.0181 0.0091 'International Tables Vol C Tables 4.2.6.8 and 6.1.1.4'
H H 0.0000 0.0000 'International Tables Vol C Tables 4.2.6.8 and 6.1.1.4'

_shelx_space_group_comment       
;
The symmetry employed for this shelxl refinement is uniquely defined
by the following loop, which should always be used as a source of
symmetry information in preference to the above space-group names.
They are only intended as comments.
;
_space_group_crystal_system      monoclinic
_space_group_IT_number           14
_space_group_name_H-M_alt        'P 1 21/n 1'
_space_group_name_Hall           '-P 2yn'
loop_
_space_group_symop_operation_xyz
'x, y, z'
'-x+1/2, y+1/2, -z+1/2'
'-x, -y, -z'
'x-1/2, -y-1/2, z-1/2'

_cell_length_a                   11.6946(5)
_cell_length_b                   15.9924(6)
_cell_length_c                   15.5144(6)
_cell_angle_alpha                90
_cell_angle_beta                 97.492(4)
_cell_angle_gamma                90
_cell_volume                     2876.8(2)
_cell_formula_units_Z            4
_cell_measurement_reflns_used    3750
_cell_measurement_temperature    100.01(10)
_cell_measurement_theta_max      72.7110
_cell_measurement_theta_min      4.4300
_shelx_estimated_absorpt_T_max   ?
_shelx_estimated_absorpt_T_min   ?
_exptl_absorpt_coefficient_mu    0.552
_exptl_absorpt_correction_T_max  0.968
_exptl_absorpt_correction_T_min  0.946
_exptl_absorpt_correction_type   analytical
_exptl_absorpt_process_details   
;
CrysAlisPro 1.171.38.43 (Rigaku Oxford Diffraction, 2015)
Analytical numeric absorption correction using a multifaceted crystal
			model based on expressions derived by R.C. Clark & J.S. Reid.
(Clark, R. C. & Reid, J. S. (1995). Acta Cryst. A51, 887-897)
Empirical absorption correction using spherical harmonics,
 implemented in SCALE3 ABSPACK scaling algorithm.
;
_exptl_absorpt_special_details   ?
_exptl_crystal_colour            colourless
_exptl_crystal_colour_primary    colourless
_exptl_crystal_density_diffrn    1.281
_exptl_crystal_density_meas      ?
_exptl_crystal_density_method    ?
_exptl_crystal_description       irregular
_exptl_crystal_F_000             1160
loop_
_exptl_crystal_face_index_h
_exptl_crystal_face_index_k
_exptl_crystal_face_index_l
_exptl_crystal_face_perp_dist
0 10 -2 0.0424
-7 5 0 0.0553
-6 -6 2 0.0805
1 -10 2 0.0585
7 -2 0 0.0608
-2 5 9 0.0216
-1 -10 0 0.0451
2 -2 -10 0.0514
5 5 5 0.0382
-5 0 -7 0.0609
4 -7 -5 0.0527

_exptl_crystal_size_max          0.145
_exptl_crystal_size_mid          0.122
_exptl_crystal_size_min          0.082
loop_
_exptl_oxdiff_crystal_face_indexfrac_h
_exptl_oxdiff_crystal_face_indexfrac_k
_exptl_oxdiff_crystal_face_indexfrac_l
_exptl_oxdiff_crystal_face_x
_exptl_oxdiff_crystal_face_y
_exptl_oxdiff_crystal_face_z
-0.3600 10.1087 -2.1932 -0.1546 -0.1066 0.9822
-6.5795 4.9083 -0.4418 -0.7658 -0.5268 0.3689
-6.0188 -6.2596 1.9653 -0.5774 -0.3969 -0.7135
0.7332 -10.0660 2.1475 0.1944 0.1340 -0.9717
7.4771 -1.5168 -0.3931 0.8238 0.5665 -0.0221
-1.6384 5.0039 8.7545 0.3704 -0.8933 0.2545
-0.5170 -10.3561 -0.2831 -0.1002 0.2411 -0.9653
2.0575 -1.6912 -9.8220 -0.3816 0.9206 0.0828
5.0147 5.0323 4.9951 0.8940 -0.1656 0.4358
-5.0180 -0.0422 -7.0030 -1.0081 0.1945 0.0714
3.9832 -7.0307 -5.0034 0.1258 0.8165 -0.4885

_exptl_transmission_factor_max   ?
_exptl_transmission_factor_min   ?
_diffrn_reflns_av_R_equivalents  0.0286
_diffrn_reflns_av_unetI/netI     0.0491
_diffrn_reflns_Laue_measured_fraction_full 0.989
_diffrn_reflns_Laue_measured_fraction_max 0.960
_diffrn_reflns_limit_h_max       14
_diffrn_reflns_limit_h_min       -12
_diffrn_reflns_limit_k_max       19
_diffrn_reflns_limit_k_min       -12
_diffrn_reflns_limit_l_max       11
_diffrn_reflns_limit_l_min       -19
_diffrn_reflns_number            8674
_diffrn_reflns_point_group_measured_fraction_full 0.989
_diffrn_reflns_point_group_measured_fraction_max 0.960
_diffrn_reflns_theta_full        68.250
_diffrn_reflns_theta_max         72.930
_diffrn_reflns_theta_min         3.987
_diffrn_ambient_environment      N~2~
_diffrn_ambient_temperature      100.01(10)
_diffrn_detector                 'CCD plate'
_diffrn_detector_area_resol_mean 8.0549
_diffrn_detector_type            EosS2
_diffrn_measured_fraction_theta_full 0.9419
_diffrn_measured_fraction_theta_max 0.9567
_diffrn_measurement_details      
;
List of Runs (angles in degrees, time in seconds):

  # Type    Start    End  Width  t~exp~   \w     \q     \k     \f   Frames
#--------------------------------------------------------------------------
  1  \w    -55.00  30.00   1.00    1.00    --  -36.45  37.00-150.00   85
  2  \w   -102.00 -12.00   1.00    1.00    --  -36.45 -77.00-120.00   90
  3  \w     41.00 132.00   1.00    5.00    --  111.00 -30.00  60.00   91
  4  \w     55.00 107.00   1.00    5.00    --  111.00 -94.00 -90.00   52
  5  \w     45.00  99.00   1.00    5.00    --  111.00 -94.00   0.00   54
  6  \w     48.00 133.00   1.00    5.00    --  111.00 -77.00  60.00   85
  7  \w     92.00 178.00   1.00    5.00    --  111.00  30.00-120.00   86
  8  \w   -109.00 -82.00   1.00    1.00    --  -36.45 178.00  90.00   27
  9  \w   -108.00 -35.00   1.00    1.00    --  -36.45 178.00   0.00   73
;
_diffrn_measurement_device       'four-circle diffractometer'
_diffrn_measurement_device_type  'SuperNova, Dual, Cu at zero, EosS2'
_diffrn_measurement_method       '\w scans'
_diffrn_orient_matrix_type       
'CrysAlisPro convention (1999,Acta A55,543-557)'
_diffrn_orient_matrix_UB_11      0.1139096000
_diffrn_orient_matrix_UB_12      0.0022820000
_diffrn_orient_matrix_UB_13      0.0623241000
_diffrn_orient_matrix_UB_21      0.0668182000
_diffrn_orient_matrix_UB_22      -0.0245514000
_diffrn_orient_matrix_UB_23      -0.0755036000
_diffrn_orient_matrix_UB_31      0.0147944000
_diffrn_orient_matrix_UB_32      0.0930578000
_diffrn_orient_matrix_UB_33      -0.0213530000
_diffrn_radiation_monochromator  mirror
_diffrn_radiation_probe          x-ray
_diffrn_radiation_type           'Cu K\a'
_diffrn_radiation_wavelength     1.54184
_diffrn_source                   'micro-focus sealed X-ray tube'
_diffrn_source_type              'SuperNova (Cu) X-ray Source'
_reflns_Friedel_coverage         0.000
_reflns_Friedel_fraction_full    .
_reflns_Friedel_fraction_max     .
_reflns_number_gt                4621
_reflns_number_total             5523
_reflns_odcompleteness_completeness 94.19
_reflns_odcompleteness_iscentric 1
_reflns_odcompleteness_theta     73.83
_reflns_special_details          
;
 Reflections were merged by SHELXL according to the crystal
 class for the calculation of statistics and refinement.
 
 _reflns_Friedel_fraction is defined as the number of unique
 Friedel pairs measured divided by the number that would be
 possible theoretically, ignoring centric projections and
 systematic absences.
;
_reflns_threshold_expression     'I > 2\s(I)'
_computing_cell_refinement       'CrysAlisPro 1.171.38.43 (Rigaku OD, 2015)'
_computing_data_collection       'CrysAlisPro 1.171.38.43 (Rigaku OD, 2015)'
_computing_data_reduction        'CrysAlisPro 1.171.38.43 (Rigaku OD, 2015)'
_computing_molecular_graphics    'Olex2 (Dolomanov et al., 2009)'
_computing_publication_material  'Olex2 (Dolomanov et al., 2009)'
_computing_structure_refinement  'ShelXL (Sheldrick, 2015)'
_computing_structure_solution    'ShelXT (Sheldrick, 2015)'
_refine_diff_density_max         0.256
_refine_diff_density_min         -0.217
_refine_diff_density_rms         0.043
_refine_ls_extinction_coef       .
_refine_ls_extinction_method     none
_refine_ls_goodness_of_fit_ref   1.029
_refine_ls_hydrogen_treatment    constr
_refine_ls_matrix_type           full
_refine_ls_number_parameters     397
_refine_ls_number_reflns         5523
_refine_ls_number_restraints     0
_refine_ls_R_factor_all          0.0539
_refine_ls_R_factor_gt           0.0439
_refine_ls_restrained_S_all      1.029
_refine_ls_shift/su_max          0.000
_refine_ls_shift/su_mean         0.000
_refine_ls_structure_factor_coef Fsqd
_refine_ls_weighting_details     
'w=1/[\s^2^(Fo^2^)+(0.0462P)^2^+0.7346P] where P=(Fo^2^+2Fc^2^)/3'
_refine_ls_weighting_scheme      calc
_refine_ls_wR_factor_gt          0.1053
_refine_ls_wR_factor_ref         0.1124
_refine_special_details          ?
_olex2_refinement_description    
;
1. Fixed Uiso
 At 1.2 times of:
  All C(H) groups
2.a Aromatic/amide H refined with riding coordinates:
 C3(H3), C4(H4), C5(H5), C6(H6), C10(H10), C12(H12), C13(H13), C14(H14),
 C15(H15), C17(H17), C25(H25), C26(H26), C27(H27), C28(H28), C31(H31), C32(H32),
  C33(H33), C34(H34), C38(H38), C39(H39), C40(H40), C41(H41), C44(H44),
 C45(H45), C46(H46), C47(H47)
;
_atom_sites_solution_hydrogens   geom
_atom_sites_solution_primary     dual
_atom_sites_solution_secondary   ?
loop_
_atom_site_label
_atom_site_type_symbol
_atom_site_fract_x
_atom_site_fract_y
_atom_site_fract_z
_atom_site_U_iso_or_equiv
_atom_site_adp_type
_atom_site_occupancy
_atom_site_site_symmetry_order
_atom_site_calc_flag
_atom_site_refinement_flags_posn
_atom_site_refinement_flags_adp
_atom_site_refinement_flags_occupancy
_atom_site_disorder_assembly
_atom_site_disorder_group
C1 C 0.64681(12) 0.28230(9) 0.46311(9) 0.0182(3) Uani 1 1 d . . . . .
C2 C 0.55870(12) 0.21857(9) 0.42864(9) 0.0187(3) Uani 1 1 d . . . . .
C3 C 0.50205(13) 0.16569(9) 0.48050(10) 0.0206(3) Uani 1 1 d . . . . .
H3 H 0.5093 0.1746 0.5415 0.025 Uiso 1 1 calc R . . . .
C4 C 0.43493(13) 0.09986(10) 0.44341(10) 0.0230(3) Uani 1 1 d . . . . .
H4 H 0.3960 0.0642 0.4790 0.028 Uiso 1 1 calc R . . . .
C5 C 0.42474(13) 0.08619(9) 0.35396(10) 0.0227(3) Uani 1 1 d . . . . .
H5 H 0.3795 0.0409 0.3289 0.027 Uiso 1 1 calc R . . . .
C6 C 0.48055(13) 0.13854(9) 0.30141(10) 0.0212(3) Uani 1 1 d . . . . .
H6 H 0.4739 0.1288 0.2406 0.025 Uiso 1 1 calc R . . . .
C7 C 0.54624(13) 0.20533(9) 0.33811(9) 0.0188(3) Uani 1 1 d . . . . .
C8 C 0.61826(13) 0.26077(9) 0.29000(9) 0.0185(3) Uani 1 1 d . . . . .
C9 C 0.73976(13) 0.25334(9) 0.33216(9) 0.0180(3) Uani 1 1 d . . . . .
C10 C 0.83033(14) 0.22854(9) 0.29059(9) 0.0207(3) Uani 1 1 d . . . . .
H10 H 0.8186 0.2194 0.2296 0.025 Uiso 1 1 calc R . . . .
C11 C 0.94135(13) 0.21633(9) 0.33751(10) 0.0208(3) Uani 1 1 d . . . . .
C12 C 1.03671(15) 0.19084(10) 0.29590(11) 0.0260(3) Uani 1 1 d . . . . .
H12 H 1.0273 0.1829 0.2347 0.031 Uiso 1 1 calc R . . . .
C13 C 1.14209(15) 0.17760(11) 0.34350(12) 0.0309(4) Uani 1 1 d . . . . .
H13 H 1.2052 0.1602 0.3151 0.037 Uiso 1 1 calc R . . . .
C14 C 1.15798(14) 0.18953(11) 0.43449(12) 0.0302(4) Uani 1 1 d . . . . .
H14 H 1.2318 0.1806 0.4667 0.036 Uiso 1 1 calc R . . . .
C15 C 1.06724(14) 0.21396(10) 0.47648(11) 0.0254(3) Uani 1 1 d . . . . .
H15 H 1.0786 0.2218 0.5377 0.030 Uiso 1 1 calc R . . . .
C16 C 0.95675(13) 0.22759(9) 0.42933(10) 0.0204(3) Uani 1 1 d . . . . .
C17 C 0.86060(13) 0.24986(9) 0.47140(9) 0.0198(3) Uani 1 1 d . . . . .
H17 H 0.8697 0.2549 0.5329 0.024 Uiso 1 1 calc R . . . .
C18 C 0.75482(13) 0.26420(9) 0.42479(9) 0.0181(3) Uani 1 1 d . . . . .
C23 C 0.62970(13) 0.34808(9) 0.51507(9) 0.0198(3) Uani 1 1 d . . . . .
C24 C 0.51899(14) 0.37223(9) 0.54685(9) 0.0214(3) Uani 1 1 d . . . . .
C25 C 0.40650(14) 0.34338(10) 0.52671(10) 0.0237(3) Uani 1 1 d . . . . .
H25 H 0.3898 0.2987 0.4867 0.028 Uiso 1 1 calc R . . . .
C26 C 0.31821(15) 0.38065(11) 0.56573(11) 0.0278(3) Uani 1 1 d . . . . .
H26 H 0.2416 0.3603 0.5529 0.033 Uiso 1 1 calc R . . . .
C27 C 0.34110(16) 0.44721(11) 0.62329(11) 0.0304(4) Uani 1 1 d . . . . .
H27 H 0.2804 0.4713 0.6501 0.037 Uiso 1 1 calc R . . . .
C28 C 0.45153(16) 0.47818(11) 0.64137(10) 0.0282(3) Uani 1 1 d . . . . .
H28 H 0.4671 0.5245 0.6794 0.034 Uiso 1 1 calc R . . . .
C29 C 0.54002(15) 0.44093(10) 0.60335(10) 0.0236(3) Uani 1 1 d . . . . .
C30 C 0.66113(15) 0.46479(10) 0.60796(9) 0.0242(3) Uani 1 1 d . . . . .
C31 C 0.71959(16) 0.53025(11) 0.65341(10) 0.0302(4) Uani 1 1 d . . . . .
H31 H 0.6819 0.5643 0.6912 0.036 Uiso 1 1 calc R . . . .
C32 C 0.83392(17) 0.54517(11) 0.64270(11) 0.0331(4) Uani 1 1 d . . . . .
H32 H 0.8753 0.5892 0.6738 0.040 Uiso 1 1 calc R . . . .
C33 C 0.88783(16) 0.49546(11) 0.58624(11) 0.0303(4) Uani 1 1 d . . . . .
H33 H 0.9655 0.5067 0.5783 0.036 Uiso 1 1 calc R . . . .
C34 C 0.82947(14) 0.42926(10) 0.54103(10) 0.0253(3) Uani 1 1 d . . . . .
H34 H 0.8672 0.3960 0.5025 0.030 Uiso 1 1 calc R . . . .
C35 C 0.71541(14) 0.41222(10) 0.55282(9) 0.0217(3) Uani 1 1 d . . . . .
C36 C 0.57844(13) 0.31751(9) 0.22889(9) 0.0185(3) Uani 1 1 d . . . . .
C37 C 0.45519(13) 0.33494(9) 0.19506(9) 0.0196(3) Uani 1 1 d . . . . .
C38 C 0.35209(13) 0.29455(9) 0.20582(9) 0.0208(3) Uani 1 1 d . . . . .
H38 H 0.3531 0.2452 0.2400 0.025 Uiso 1 1 calc R . . . .
C39 C 0.24771(14) 0.32716(10) 0.16608(10) 0.0228(3) Uani 1 1 d . . . . .
H39 H 0.1777 0.2993 0.1728 0.027 Uiso 1 1 calc R . . . .
C40 C 0.24492(14) 0.40012(10) 0.11664(10) 0.0239(3) Uani 1 1 d . . . . .
H40 H 0.1732 0.4211 0.0894 0.029 Uiso 1 1 calc R . . . .
C41 C 0.34623(14) 0.44218(9) 0.10703(10) 0.0232(3) Uani 1 1 d . . . . .
H41 H 0.3443 0.4928 0.0749 0.028 Uiso 1 1 calc R . . . .
C42 C 0.45069(14) 0.40895(9) 0.14522(9) 0.0204(3) Uani 1 1 d . . . . .
C43 C 0.56763(14) 0.43986(9) 0.14365(9) 0.0206(3) Uani 1 1 d . . . . .
C44 C 0.60472(15) 0.51149(10) 0.10485(10) 0.0254(3) Uani 1 1 d . . . . .
H44 H 0.5510 0.5479 0.0726 0.030 Uiso 1 1 calc R . . . .
C45 C 0.72192(16) 0.52873(10) 0.11428(10) 0.0277(3) Uani 1 1 d . . . . .
H45 H 0.7489 0.5774 0.0882 0.033 Uiso 1 1 calc R . . . .
C46 C 0.80009(15) 0.47545(11) 0.16156(11) 0.0285(3) Uani 1 1 d . . . . .
H46 H 0.8801 0.4881 0.1674 0.034 Uiso 1 1 calc R . . . .
C47 C 0.76292(14) 0.40358(10) 0.20068(10) 0.0247(3) Uani 1 1 d . . . . .
H47 H 0.8172 0.3675 0.2329 0.030 Uiso 1 1 calc R . . . .
C48 C 0.64579(14) 0.38526(9) 0.19202(9) 0.0204(3) Uani 1 1 d . . . . .

loop_
_atom_site_aniso_label
_atom_site_aniso_U_11
_atom_site_aniso_U_22
_atom_site_aniso_U_33
_atom_site_aniso_U_23
_atom_site_aniso_U_13
_atom_site_aniso_U_12
C1 0.0191(7) 0.0198(7) 0.0155(6) 0.0038(5) 0.0017(5) 0.0014(5)
C2 0.0161(7) 0.0191(7) 0.0208(7) 0.0000(5) 0.0015(5) 0.0025(5)
C3 0.0189(7) 0.0224(7) 0.0208(7) 0.0027(6) 0.0033(5) 0.0035(6)
C4 0.0187(7) 0.0205(7) 0.0302(8) 0.0058(6) 0.0044(6) 0.0011(5)
C5 0.0189(7) 0.0180(7) 0.0306(8) 0.0006(6) 0.0011(6) -0.0002(5)
C6 0.0200(7) 0.0202(7) 0.0224(7) -0.0011(6) -0.0005(5) 0.0024(5)
C7 0.0174(7) 0.0184(7) 0.0204(7) 0.0024(5) 0.0014(5) 0.0032(5)
C8 0.0201(7) 0.0181(7) 0.0177(6) -0.0032(5) 0.0031(5) -0.0003(5)
C9 0.0198(7) 0.0158(6) 0.0183(7) 0.0014(5) 0.0020(5) -0.0007(5)
C10 0.0254(8) 0.0183(7) 0.0186(7) -0.0008(5) 0.0044(6) -0.0016(6)
C11 0.0214(7) 0.0170(6) 0.0251(7) 0.0006(6) 0.0070(6) 0.0000(5)
C12 0.0266(8) 0.0239(7) 0.0291(8) 0.0003(6) 0.0090(6) 0.0000(6)
C13 0.0216(8) 0.0288(8) 0.0446(10) 0.0031(7) 0.0130(7) 0.0033(6)
C14 0.0175(8) 0.0295(8) 0.0427(9) 0.0043(7) 0.0009(7) 0.0019(6)
C15 0.0230(8) 0.0227(7) 0.0298(8) 0.0034(6) 0.0012(6) -0.0014(6)
C16 0.0194(7) 0.0165(6) 0.0250(7) 0.0023(5) 0.0022(6) -0.0010(5)
C17 0.0215(7) 0.0184(7) 0.0191(7) -0.0002(5) 0.0015(5) -0.0017(5)
C18 0.0206(7) 0.0155(6) 0.0180(7) 0.0003(5) 0.0020(5) -0.0014(5)
C23 0.0218(7) 0.0215(7) 0.0160(6) 0.0019(5) 0.0021(5) 0.0012(6)
C24 0.0278(8) 0.0209(7) 0.0162(6) 0.0033(5) 0.0050(6) 0.0044(6)
C25 0.0251(8) 0.0239(7) 0.0227(7) 0.0007(6) 0.0053(6) 0.0025(6)
C26 0.0256(8) 0.0304(8) 0.0286(8) 0.0045(6) 0.0074(6) 0.0039(6)
C27 0.0357(9) 0.0305(8) 0.0274(8) 0.0016(7) 0.0128(7) 0.0112(7)
C28 0.0373(9) 0.0283(8) 0.0201(7) -0.0019(6) 0.0076(6) 0.0069(7)
C29 0.0315(8) 0.0246(7) 0.0148(6) 0.0020(6) 0.0031(6) 0.0028(6)
C30 0.0327(9) 0.0240(7) 0.0153(6) -0.0006(6) 0.0013(6) 0.0018(6)
C31 0.0396(10) 0.0282(8) 0.0222(7) -0.0075(6) 0.0021(7) 0.0010(7)
C32 0.0419(10) 0.0273(8) 0.0283(8) -0.0080(7) -0.0028(7) -0.0047(7)
C33 0.0294(9) 0.0295(8) 0.0308(8) -0.0036(7) -0.0006(7) -0.0044(7)
C34 0.0278(8) 0.0238(7) 0.0239(7) -0.0036(6) 0.0024(6) -0.0010(6)
C35 0.0276(8) 0.0206(7) 0.0165(6) 0.0005(5) 0.0010(6) 0.0012(6)
C36 0.0203(7) 0.0192(7) 0.0160(6) -0.0035(5) 0.0020(5) -0.0023(5)
C37 0.0249(8) 0.0190(7) 0.0142(6) -0.0030(5) 0.0000(5) 0.0016(6)
C38 0.0229(7) 0.0202(7) 0.0191(7) 0.0002(5) 0.0013(5) 0.0011(6)
C39 0.0220(7) 0.0247(7) 0.0211(7) -0.0041(6) 0.0004(6) 0.0004(6)
C40 0.0262(8) 0.0232(7) 0.0207(7) -0.0043(6) -0.0027(6) 0.0056(6)
C41 0.0305(8) 0.0191(7) 0.0190(7) -0.0012(5) -0.0003(6) 0.0036(6)
C42 0.0274(8) 0.0181(7) 0.0149(6) -0.0022(5) -0.0001(5) -0.0001(6)
C43 0.0276(8) 0.0190(7) 0.0148(6) -0.0022(5) 0.0014(5) 0.0002(6)
C44 0.0347(9) 0.0202(7) 0.0207(7) 0.0011(6) 0.0016(6) -0.0007(6)
C45 0.0388(10) 0.0199(7) 0.0245(8) 0.0017(6) 0.0042(7) -0.0071(6)
C46 0.0285(9) 0.0274(8) 0.0300(8) -0.0006(7) 0.0053(7) -0.0080(7)
C47 0.0243(8) 0.0243(8) 0.0252(7) 0.0025(6) 0.0021(6) -0.0030(6)
C48 0.0275(8) 0.0189(7) 0.0148(6) -0.0010(5) 0.0029(5) -0.0013(6)

_geom_special_details            
;
 All esds (except the esd in the dihedral angle between two l.s. planes)
 are estimated using the full covariance matrix.  The cell esds are taken
 into account individually in the estimation of esds in distances, angles
 and torsion angles; correlations between esds in cell parameters are only
 used when they are defined by crystal symmetry.  An approximate (isotropic)
 treatment of cell esds is used for estimating esds involving l.s. planes.
;
loop_
_geom_bond_atom_site_label_1
_geom_bond_atom_site_label_2
_geom_bond_distance
_geom_bond_site_symmetry_2
_geom_bond_publ_flag
C1 C2 1.498(2) . ?
C1 C18 1.493(2) . ?
C1 C23 1.356(2) . ?
C2 C3 1.393(2) . ?
C2 C7 1.409(2) . ?
C3 H3 0.9500 . ?
C3 C4 1.392(2) . ?
C4 H4 0.9500 . ?
C4 C5 1.394(2) . ?
C5 H5 0.9500 . ?
C5 C6 1.389(2) . ?
C6 H6 0.9500 . ?
C6 C7 1.393(2) . ?
C7 C8 1.489(2) . ?
C8 C9 1.490(2) . ?
C8 C36 1.350(2) . ?
C9 C10 1.369(2) . ?
C9 C18 1.4355(19) . ?
C10 H10 0.9500 . ?
C10 C11 1.417(2) . ?
C11 C12 1.419(2) . ?
C11 C16 1.424(2) . ?
C12 H12 0.9500 . ?
C12 C13 1.368(3) . ?
C13 H13 0.9500 . ?
C13 C14 1.413(3) . ?
C14 H14 0.9500 . ?
C14 C15 1.372(2) . ?
C15 H15 0.9500 . ?
C15 C16 1.416(2) . ?
C16 C17 1.417(2) . ?
C17 H17 0.9500 . ?
C17 C18 1.368(2) . ?
C23 C24 1.495(2) . ?
C23 C35 1.499(2) . ?
C24 C25 1.391(2) . ?
C24 C29 1.407(2) . ?
C25 H25 0.9500 . ?
C25 C26 1.397(2) . ?
C26 H26 0.9500 . ?
C26 C27 1.393(3) . ?
C27 H27 0.9500 . ?
C27 C28 1.377(3) . ?
C28 H28 0.9500 . ?
C28 C29 1.390(2) . ?
C29 C30 1.460(2) . ?
C30 C31 1.391(2) . ?
C30 C35 1.408(2) . ?
C31 H31 0.9500 . ?
C31 C32 1.389(3) . ?
C32 H32 0.9500 . ?
C32 C33 1.393(3) . ?
C33 H33 0.9500 . ?
C33 C34 1.398(2) . ?
C34 H34 0.9500 . ?
C34 C35 1.397(2) . ?
C36 C37 1.494(2) . ?
C36 C48 1.496(2) . ?
C37 C38 1.397(2) . ?
C37 C42 1.411(2) . ?
C38 H38 0.9500 . ?
C38 C39 1.395(2) . ?
C39 H39 0.9500 . ?
C39 C40 1.394(2) . ?
C40 H40 0.9500 . ?
C40 C41 1.387(2) . ?
C41 H41 0.9500 . ?
C41 C42 1.392(2) . ?
C42 C43 1.457(2) . ?
C43 C44 1.390(2) . ?
C43 C48 1.408(2) . ?
C44 H44 0.9500 . ?
C44 C45 1.387(3) . ?
C45 H45 0.9500 . ?
C45 C46 1.387(2) . ?
C46 H46 0.9500 . ?
C46 C47 1.395(2) . ?
C47 H47 0.9500 . ?
C47 C48 1.390(2) . ?

loop_
_geom_angle_atom_site_label_1
_geom_angle_atom_site_label_2
_geom_angle_atom_site_label_3
_geom_angle
_geom_angle_site_symmetry_1
_geom_angle_site_symmetry_3
_geom_angle_publ_flag
C18 C1 C2 107.72(12) . . ?
C23 C1 C2 126.32(13) . . ?
C23 C1 C18 125.82(14) . . ?
C3 C2 C1 124.32(13) . . ?
C3 C2 C7 119.29(14) . . ?
C7 C2 C1 115.80(13) . . ?
C2 C3 H3 119.8 . . ?
C4 C3 C2 120.36(14) . . ?
C4 C3 H3 119.8 . . ?
C3 C4 H4 120.0 . . ?
C3 C4 C5 120.02(14) . . ?
C5 C4 H4 120.0 . . ?
C4 C5 H5 119.9 . . ?
C6 C5 C4 120.25(14) . . ?
C6 C5 H5 119.9 . . ?
C5 C6 H6 120.1 . . ?
C5 C6 C7 119.89(14) . . ?
C7 C6 H6 120.1 . . ?
C2 C7 C8 114.73(13) . . ?
C6 C7 C2 120.16(14) . . ?
C6 C7 C8 124.72(13) . . ?
C7 C8 C9 107.58(12) . . ?
C36 C8 C7 125.89(14) . . ?
C36 C8 C9 125.72(13) . . ?
C10 C9 C8 124.66(13) . . ?
C10 C9 C18 120.35(14) . . ?
C18 C9 C8 114.55(13) . . ?
C9 C10 H10 119.6 . . ?
C9 C10 C11 120.77(14) . . ?
C11 C10 H10 119.6 . . ?
C10 C11 C12 121.85(14) . . ?
C10 C11 C16 118.98(14) . . ?
C12 C11 C16 119.15(15) . . ?
C11 C12 H12 119.8 . . ?
C13 C12 C11 120.32(16) . . ?
C13 C12 H12 119.8 . . ?
C12 C13 H13 119.7 . . ?
C12 C13 C14 120.70(15) . . ?
C14 C13 H13 119.7 . . ?
C13 C14 H14 119.9 . . ?
C15 C14 C13 120.25(15) . . ?
C15 C14 H14 119.9 . . ?
C14 C15 H15 119.7 . . ?
C14 C15 C16 120.57(15) . . ?
C16 C15 H15 119.7 . . ?
C15 C16 C11 119.02(14) . . ?
C15 C16 C17 121.74(14) . . ?
C17 C16 C11 119.22(14) . . ?
C16 C17 H17 119.5 . . ?
C18 C17 C16 121.04(14) . . ?
C18 C17 H17 119.5 . . ?
C9 C18 C1 114.99(13) . . ?
C17 C18 C1 125.14(13) . . ?
C17 C18 C9 119.56(13) . . ?
C1 C23 C24 126.71(14) . . ?
C1 C23 C35 128.33(14) . . ?
C24 C23 C35 104.96(13) . . ?
C25 C24 C23 132.43(14) . . ?
C25 C24 C29 118.85(15) . . ?
C29 C24 C23 108.58(14) . . ?
C24 C25 H25 120.3 . . ?
C24 C25 C26 119.48(15) . . ?
C26 C25 H25 120.3 . . ?
C25 C26 H26 119.6 . . ?
C27 C26 C25 120.86(16) . . ?
C27 C26 H26 119.6 . . ?
C26 C27 H27 119.9 . . ?
C28 C27 C26 120.13(15) . . ?
C28 C27 H27 119.9 . . ?
C27 C28 H28 120.3 . . ?
C27 C28 C29 119.31(16) . . ?
C29 C28 H28 120.3 . . ?
C24 C29 C30 108.93(14) . . ?
C28 C29 C24 121.30(16) . . ?
C28 C29 C30 129.67(16) . . ?
C31 C30 C29 129.15(16) . . ?
C31 C30 C35 121.77(16) . . ?
C35 C30 C29 109.00(14) . . ?
C30 C31 H31 120.5 . . ?
C32 C31 C30 119.06(16) . . ?
C32 C31 H31 120.5 . . ?
C31 C32 H32 120.0 . . ?
C31 C32 C33 119.91(16) . . ?
C33 C32 H32 120.0 . . ?
C32 C33 H33 119.5 . . ?
C32 C33 C34 121.09(17) . . ?
C34 C33 H33 119.5 . . ?
C33 C34 H34 120.2 . . ?
C35 C34 C33 119.62(15) . . ?
C35 C34 H34 120.2 . . ?
C30 C35 C23 108.32(14) . . ?
C34 C35 C23 133.14(14) . . ?
C34 C35 C30 118.49(15) . . ?
C8 C36 C37 126.90(14) . . ?
C8 C36 C48 127.18(14) . . ?
C37 C36 C48 105.21(12) . . ?
C38 C37 C36 132.82(14) . . ?
C38 C37 C42 118.83(14) . . ?
C42 C37 C36 108.32(13) . . ?
C37 C38 H38 120.2 . . ?
C39 C38 C37 119.57(14) . . ?
C39 C38 H38 120.2 . . ?
C38 C39 H39 119.6 . . ?
C40 C39 C38 120.82(15) . . ?
C40 C39 H39 119.6 . . ?
C39 C40 H40 119.8 . . ?
C41 C40 C39 120.39(15) . . ?
C41 C40 H40 119.8 . . ?
C40 C41 H41 120.5 . . ?
C40 C41 C42 118.92(14) . . ?
C42 C41 H41 120.5 . . ?
C37 C42 C43 109.00(13) . . ?
C41 C42 C37 121.44(15) . . ?
C41 C42 C43 129.56(14) . . ?
C44 C43 C42 129.31(15) . . ?
C44 C43 C48 121.64(15) . . ?
C48 C43 C42 109.04(13) . . ?
C43 C44 H44 120.7 . . ?
C45 C44 C43 118.57(15) . . ?
C45 C44 H44 120.7 . . ?
C44 C45 H45 119.8 . . ?
C44 C45 C46 120.50(15) . . ?
C46 C45 H45 119.8 . . ?
C45 C46 H46 119.5 . . ?
C45 C46 C47 120.98(16) . . ?
C47 C46 H46 119.5 . . ?
C46 C47 H47 120.3 . . ?
C48 C47 C46 119.38(15) . . ?
C48 C47 H47 120.3 . . ?
C43 C48 C36 108.38(14) . . ?
C47 C48 C36 132.60(14) . . ?
C47 C48 C43 118.94(14) . . ?

loop_
_geom_torsion_atom_site_label_1
_geom_torsion_atom_site_label_2
_geom_torsion_atom_site_label_3
_geom_torsion_atom_site_label_4
_geom_torsion
_geom_torsion_site_symmetry_1
_geom_torsion_site_symmetry_2
_geom_torsion_site_symmetry_3
_geom_torsion_site_symmetry_4
_geom_torsion_publ_flag
C1 C2 C3 C4 -170.07(14) . . . . ?
C1 C2 C7 C6 169.76(13) . . . . ?
C1 C2 C7 C8 -3.46(18) . . . . ?
C1 C23 C24 C25 -8.1(3) . . . . ?
C1 C23 C24 C29 176.36(14) . . . . ?
C1 C23 C35 C30 -175.57(15) . . . . ?
C1 C23 C35 C34 7.1(3) . . . . ?
C2 C1 C18 C9 49.80(16) . . . . ?
C2 C1 C18 C17 -123.68(15) . . . . ?
C2 C1 C23 C24 -1.8(2) . . . . ?
C2 C1 C23 C35 178.47(14) . . . . ?
C2 C3 C4 C5 0.4(2) . . . . ?
C2 C7 C8 C9 53.02(16) . . . . ?
C2 C7 C8 C36 -117.07(16) . . . . ?
C3 C2 C7 C6 -1.8(2) . . . . ?
C3 C2 C7 C8 -175.04(13) . . . . ?
C3 C4 C5 C6 -0.6(2) . . . . ?
C4 C5 C6 C7 -0.5(2) . . . . ?
C5 C6 C7 C2 1.7(2) . . . . ?
C5 C6 C7 C8 174.19(14) . . . . ?
C6 C7 C8 C9 -119.84(15) . . . . ?
C6 C7 C8 C36 70.1(2) . . . . ?
C7 C2 C3 C4 0.8(2) . . . . ?
C7 C8 C9 C10 121.95(15) . . . . ?
C7 C8 C9 C18 -50.49(16) . . . . ?
C7 C8 C36 C37 -1.8(2) . . . . ?
C7 C8 C36 C48 167.04(14) . . . . ?
C8 C9 C10 C11 -174.53(13) . . . . ?
C8 C9 C18 C1 -0.85(18) . . . . ?
C8 C9 C18 C17 173.02(13) . . . . ?
C8 C36 C37 C38 -9.4(3) . . . . ?
C8 C36 C37 C42 168.67(14) . . . . ?
C8 C36 C48 C43 -168.45(14) . . . . ?
C8 C36 C48 C47 8.1(3) . . . . ?
C9 C8 C36 C37 -170.18(13) . . . . ?
C9 C8 C36 C48 -1.3(2) . . . . ?
C9 C10 C11 C12 -179.84(14) . . . . ?
C9 C10 C11 C16 2.1(2) . . . . ?
C10 C9 C18 C1 -173.64(13) . . . . ?
C10 C9 C18 C17 0.2(2) . . . . ?
C10 C11 C12 C13 -178.35(15) . . . . ?
C10 C11 C16 C15 178.89(14) . . . . ?
C10 C11 C16 C17 0.6(2) . . . . ?
C11 C12 C13 C14 -0.4(3) . . . . ?
C11 C16 C17 C18 -2.9(2) . . . . ?
C12 C11 C16 C15 0.7(2) . . . . ?
C12 C11 C16 C17 -177.55(14) . . . . ?
C12 C13 C14 C15 0.6(3) . . . . ?
C13 C14 C15 C16 -0.1(2) . . . . ?
C14 C15 C16 C11 -0.6(2) . . . . ?
C14 C15 C16 C17 177.66(15) . . . . ?
C15 C16 C17 C18 178.88(14) . . . . ?
C16 C11 C12 C13 -0.2(2) . . . . ?
C16 C17 C18 C1 175.68(13) . . . . ?
C16 C17 C18 C9 2.5(2) . . . . ?
C18 C1 C2 C3 123.27(15) . . . . ?
C18 C1 C2 C7 -47.84(16) . . . . ?
C18 C1 C23 C24 173.39(14) . . . . ?
C18 C1 C23 C35 -6.3(2) . . . . ?
C18 C9 C10 C11 -2.5(2) . . . . ?
C23 C1 C2 C3 -60.8(2) . . . . ?
C23 C1 C2 C7 128.07(15) . . . . ?
C23 C1 C18 C9 -126.14(15) . . . . ?
C23 C1 C18 C17 60.4(2) . . . . ?
C23 C24 C25 C26 -177.91(15) . . . . ?
C23 C24 C29 C28 178.48(14) . . . . ?
C23 C24 C29 C30 1.71(17) . . . . ?
C24 C23 C35 C30 4.65(16) . . . . ?
C24 C23 C35 C34 -172.71(16) . . . . ?
C24 C25 C26 C27 1.1(2) . . . . ?
C24 C29 C30 C31 177.96(16) . . . . ?
C24 C29 C30 C35 1.31(17) . . . . ?
C25 C24 C29 C28 2.3(2) . . . . ?
C25 C24 C29 C30 -174.50(13) . . . . ?
C25 C26 C27 C28 1.1(3) . . . . ?
C26 C27 C28 C29 -1.6(3) . . . . ?
C27 C28 C29 C24 0.0(2) . . . . ?
C27 C28 C29 C30 175.98(16) . . . . ?
C28 C29 C30 C31 1.6(3) . . . . ?
C28 C29 C30 C35 -175.10(16) . . . . ?
C29 C24 C25 C26 -2.8(2) . . . . ?
C29 C30 C31 C32 -174.94(16) . . . . ?
C29 C30 C35 C23 -3.77(17) . . . . ?
C29 C30 C35 C34 174.05(14) . . . . ?
C30 C31 C32 C33 0.8(3) . . . . ?
C31 C30 C35 C23 179.28(14) . . . . ?
C31 C30 C35 C34 -2.9(2) . . . . ?
C31 C32 C33 C34 -1.3(3) . . . . ?
C32 C33 C34 C35 -0.3(3) . . . . ?
C33 C34 C35 C23 179.51(16) . . . . ?
C33 C34 C35 C30 2.4(2) . . . . ?
C35 C23 C24 C25 171.64(16) . . . . ?
C35 C23 C24 C29 -3.86(15) . . . . ?
C35 C30 C31 C32 1.3(2) . . . . ?
C36 C8 C9 C10 -67.9(2) . . . . ?
C36 C8 C9 C18 119.63(16) . . . . ?
C36 C37 C38 C39 179.04(14) . . . . ?
C36 C37 C42 C41 -178.30(13) . . . . ?
C36 C37 C42 C43 1.22(16) . . . . ?
C37 C36 C48 C43 2.34(15) . . . . ?
C37 C36 C48 C47 178.93(16) . . . . ?
C37 C38 C39 C40 -0.8(2) . . . . ?
C37 C42 C43 C44 -178.12(15) . . . . ?
C37 C42 C43 C48 0.29(17) . . . . ?
C38 C37 C42 C41 0.1(2) . . . . ?
C38 C37 C42 C43 179.60(13) . . . . ?
C38 C39 C40 C41 -0.8(2) . . . . ?
C39 C40 C41 C42 2.0(2) . . . . ?
C40 C41 C42 C37 -1.6(2) . . . . ?
C40 C41 C42 C43 178.95(14) . . . . ?
C41 C42 C43 C44 1.3(3) . . . . ?
C41 C42 C43 C48 179.76(15) . . . . ?
C42 C37 C38 C39 1.1(2) . . . . ?
C42 C43 C44 C45 178.44(15) . . . . ?
C42 C43 C48 C36 -1.68(16) . . . . ?
C42 C43 C48 C47 -178.81(13) . . . . ?
C43 C44 C45 C46 -0.1(2) . . . . ?
C44 C43 C48 C36 176.88(13) . . . . ?
C44 C43 C48 C47 -0.2(2) . . . . ?
C44 C45 C46 C47 0.0(3) . . . . ?
C45 C46 C47 C48 0.0(2) . . . . ?
C46 C47 C48 C36 -176.16(15) . . . . ?
C46 C47 C48 C43 0.1(2) . . . . ?
C48 C36 C37 C38 179.77(15) . . . . ?
C48 C36 C37 C42 -2.16(15) . . . . ?
C48 C43 C44 C45 0.2(2) . . . . ?

_shelx_res_file                  
;
    xiaodong5.res created by SHELXL-2014/7


TITL acorr in P2(1)/n
REM P2(1)/n (#14 in standard setting)
CELL 1.54184  11.694648  15.992380  15.514394  90.0000  97.4915  90.0000
ZERR    4.00   0.000498   0.000588   0.000600   0.0000   0.0037   0.0000
LATT  1
SYMM -x+1/2, y+1/2,-z+1/2
SFAC C H
UNIT 176.00 104.00

L.S. 10
PLAN  20
BOND $H
list 4
acta 136.5
more -1
conf
temp -173
fmap 2
REM <olex2.extras>
REM <HklSrc "%./xiaodong5.hkl">
REM </olex2.extras>

WGHT    0.046200    0.734600
FVAR       4.31871
C1    1    0.646815    0.282296    0.463112    11.00000    0.01909    0.01984 =
         0.01545    0.00382    0.00173    0.00142
C2    1    0.558702    0.218570    0.428637    11.00000    0.01608    0.01908 =
         0.02076    0.00004    0.00152    0.00249
C3    1    0.502047    0.165689    0.480496    11.00000    0.01895    0.02237 =
         0.02076    0.00267    0.00329    0.00347
AFIX  43
H3    2    0.509255    0.174599    0.541505    11.00000   -1.20000
AFIX   0
C4    1    0.434925    0.099856    0.443406    11.00000    0.01870    0.02053 =
         0.03017    0.00583    0.00440    0.00105
AFIX  43
H4    2    0.396046    0.064232    0.479040    11.00000   -1.20000
AFIX   0
C5    1    0.424742    0.086187    0.353959    11.00000    0.01886    0.01797 =
         0.03062    0.00060    0.00109   -0.00020
AFIX  43
H5    2    0.379474    0.040908    0.328859    11.00000   -1.20000
AFIX   0
C6    1    0.480551    0.138541    0.301411    11.00000    0.01998    0.02023 =
         0.02242   -0.00112   -0.00054    0.00240
AFIX  43
H6    2    0.473928    0.128814    0.240556    11.00000   -1.20000
AFIX   0
C7    1    0.546240    0.205326    0.338106    11.00000    0.01740    0.01842 =
         0.02038    0.00244    0.00142    0.00316
C8    1    0.618257    0.260775    0.290000    11.00000    0.02007    0.01808 =
         0.01765   -0.00319    0.00307   -0.00027
C9    1    0.739761    0.253343    0.332158    11.00000    0.01983    0.01582 =
         0.01835    0.00138    0.00197   -0.00071
C10   1    0.830332    0.228535    0.290590    11.00000    0.02543    0.01827 =
         0.01865   -0.00083    0.00435   -0.00164
AFIX  43
H10   2    0.818616    0.219394    0.229571    11.00000   -1.20000
AFIX   0
C11   1    0.941355    0.216331    0.337506    11.00000    0.02136    0.01701 =
         0.02512    0.00060    0.00696    0.00003
C12   1    1.036712    0.190839    0.295895    11.00000    0.02663    0.02386 =
         0.02907    0.00026    0.00903   -0.00002
AFIX  43
H12   2    1.027322    0.182929    0.234691    11.00000   -1.20000
AFIX   0
C13   1    1.142086    0.177604    0.343502    11.00000    0.02159    0.02878 =
         0.04460    0.00314    0.01304    0.00331
AFIX  43
H13   2    1.205240    0.160206    0.315066    11.00000   -1.20000
AFIX   0
C14   1    1.157977    0.189533    0.434491    11.00000    0.01753    0.02948 =
         0.04269    0.00431    0.00086    0.00186
AFIX  43
H14   2    1.231753    0.180612    0.466739    11.00000   -1.20000
AFIX   0
C15   1    1.067236    0.213961    0.476481    11.00000    0.02300    0.02274 =
         0.02979    0.00342    0.00121   -0.00143
AFIX  43
H15   2    1.078635    0.221797    0.537699    11.00000   -1.20000
AFIX   0
C16   1    0.956751    0.227587    0.429335    11.00000    0.01937    0.01654 =
         0.02501    0.00227    0.00220   -0.00099
C17   1    0.860599    0.249860    0.471404    11.00000    0.02150    0.01836 =
         0.01911   -0.00023    0.00148   -0.00168
AFIX  43
H17   2    0.869727    0.254915    0.532930    11.00000   -1.20000
AFIX   0
C18   1    0.754824    0.264199    0.424793    11.00000    0.02056    0.01552 =
         0.01799    0.00027    0.00202   -0.00145
C23   1    0.629703    0.348082    0.515074    11.00000    0.02178    0.02146 =
         0.01595    0.00190    0.00207    0.00117
C24   1    0.518989    0.372232    0.546854    11.00000    0.02778    0.02087 =
         0.01618    0.00327    0.00503    0.00441
C25   1    0.406500    0.343377    0.526710    11.00000    0.02506    0.02392 =
         0.02275    0.00071    0.00535    0.00246
AFIX  43
H25   2    0.389839    0.298669    0.486724    11.00000   -1.20000
AFIX   0
C26   1    0.318209    0.380649    0.565734    11.00000    0.02559    0.03041 =
         0.02857    0.00453    0.00744    0.00390
AFIX  43
H26   2    0.241550    0.360332    0.552851    11.00000   -1.20000
AFIX   0
C27   1    0.341096    0.447215    0.623291    11.00000    0.03574    0.03048 =
         0.02742    0.00165    0.01284    0.01121
AFIX  43
H27   2    0.280421    0.471310    0.650136    11.00000   -1.20000
AFIX   0
C28   1    0.451530    0.478180    0.641366    11.00000    0.03731    0.02829 =
         0.02011   -0.00191    0.00757    0.00688
AFIX  43
H28   2    0.467068    0.524511    0.679416    11.00000   -1.20000
AFIX   0
C29   1    0.540019    0.440928    0.603348    11.00000    0.03151    0.02458 =
         0.01478    0.00199    0.00313    0.00277
C30   1    0.661126    0.464787    0.607958    11.00000    0.03273    0.02402 =
         0.01532   -0.00056    0.00134    0.00183
C31   1    0.719591    0.530245    0.653411    11.00000    0.03964    0.02817 =
         0.02219   -0.00751    0.00209    0.00103
AFIX  43
H31   2    0.681876    0.564262    0.691244    11.00000   -1.20000
AFIX   0
C32   1    0.833916    0.545173    0.642700    11.00000    0.04191    0.02731 =
         0.02826   -0.00805   -0.00276   -0.00474
AFIX  43
H32   2    0.875271    0.589222    0.673831    11.00000   -1.20000
AFIX   0
C33   1    0.887831    0.495458    0.586241    11.00000    0.02938    0.02953 =
         0.03082   -0.00356   -0.00062   -0.00440
AFIX  43
H33   2    0.965541    0.506735    0.578341    11.00000   -1.20000
AFIX   0
C34   1    0.829472    0.429260    0.541029    11.00000    0.02782    0.02385 =
         0.02385   -0.00362    0.00242   -0.00096
AFIX  43
H34   2    0.867174    0.396050    0.502501    11.00000   -1.20000
AFIX   0
C35   1    0.715412    0.412222    0.552822    11.00000    0.02763    0.02059 =
         0.01653    0.00047    0.00101    0.00125
C36   1    0.578436    0.317511    0.228894    11.00000    0.02031    0.01924 =
         0.01597   -0.00351    0.00204   -0.00232
C37   1    0.455195    0.334939    0.195059    11.00000    0.02493    0.01902 =
         0.01419   -0.00297    0.00004    0.00157
C38   1    0.352093    0.294549    0.205819    11.00000    0.02287    0.02016 =
         0.01910    0.00018    0.00126    0.00115
AFIX  43
H38   2    0.353055    0.245192    0.239979    11.00000   -1.20000
AFIX   0
C39   1    0.247712    0.327159    0.166078    11.00000    0.02202    0.02469 =
         0.02111   -0.00411    0.00038    0.00036
AFIX  43
H39   2    0.177659    0.299312    0.172778    11.00000   -1.20000
AFIX   0
C40   1    0.244922    0.400118    0.116642    11.00000    0.02622    0.02318 =
         0.02066   -0.00429   -0.00273    0.00563
AFIX  43
H40   2    0.173225    0.421146    0.089383    11.00000   -1.20000
AFIX   0
C41   1    0.346232    0.442180    0.107030    11.00000    0.03049    0.01913 =
         0.01902   -0.00121   -0.00032    0.00365
AFIX  43
H41   2    0.344339    0.492841    0.074900    11.00000   -1.20000
AFIX   0
C42   1    0.450690    0.408952    0.145225    11.00000    0.02742    0.01810 =
         0.01495   -0.00215   -0.00011   -0.00005
C43   1    0.567627    0.439860    0.143655    11.00000    0.02762    0.01904 =
         0.01478   -0.00223    0.00145    0.00024
C44   1    0.604719    0.511486    0.104850    11.00000    0.03470    0.02024 =
         0.02072    0.00115    0.00156   -0.00072
AFIX  43
H44   2    0.550960    0.547860    0.072559    11.00000   -1.20000
AFIX   0
C45   1    0.721922    0.528733    0.114275    11.00000    0.03876    0.01989 =
         0.02447    0.00173    0.00424   -0.00710
AFIX  43
H45   2    0.748877    0.577394    0.088155    11.00000   -1.20000
AFIX   0
C46   1    0.800091    0.475452    0.161565    11.00000    0.02846    0.02741 =
         0.03003   -0.00059    0.00529   -0.00800
AFIX  43
H46   2    0.880103    0.488088    0.167399    11.00000   -1.20000
AFIX   0
C47   1    0.762920    0.403584    0.200679    11.00000    0.02430    0.02431 =
         0.02521    0.00245    0.00214   -0.00301
AFIX  43
H47   2    0.817152    0.367517    0.232926    11.00000   -1.20000
AFIX   0
C48   1    0.645789    0.385258    0.192017    11.00000    0.02747    0.01889 =
         0.01481   -0.00097    0.00295   -0.00126
HKLF 4

REM  acorr in P2(1)/n
REM R1 =  0.0439 for    4621 Fo > 4sig(Fo)  and  0.0539 for all    5523 data
REM    397 parameters refined using      0 restraints

END

WGHT      0.0463      0.7387

REM Highest difference peak  0.256,  deepest hole -0.217,  1-sigma level  0.043
Q1    1   0.5582  0.2055  0.3845  11.00000  0.05    0.26
Q2    1   0.8044  0.2693  0.3147  11.00000  0.05    0.25
Q3    1   0.7442  0.2597  0.3784  11.00000  0.05    0.24
Q4    1   0.7034  0.2856  0.4455  11.00000  0.05    0.23
Q5    1   0.5830  0.2320  0.3135  11.00000  0.05    0.23
Q6    1   0.5099  0.4243  0.1354  11.00000  0.05    0.23
Q7    1   0.5701  0.3485  0.5325  11.00000  0.05    0.21
Q8    1   0.6255  0.3524  0.2155  11.00000  0.05    0.20
Q9    1   0.7056  0.4306  0.5986  11.00000  0.05    0.20
Q10   1   0.6144  0.4058  0.1439  11.00000  0.05    0.20
Q11   1   1.0014  0.2255  0.3175  11.00000  0.05    0.19
Q12   1   0.5046  0.4546  0.6311  11.00000  0.05    0.19
Q13   1   0.5579  0.1831  0.4599  11.00000  0.05    0.19
Q14   1   0.6881  0.4954  0.6129  11.00000  0.05    0.19
Q15   1   0.9514  0.2414  0.3845  11.00000  0.05    0.18
Q16   1   0.9855  0.1891  0.3190  11.00000  0.05    0.18
Q17   1   0.5813  0.4663  0.1252  11.00000  0.05    0.18
Q18   1   0.5474  0.1641  0.3179  11.00000  0.05    0.18
Q19   1   0.5972  0.2539  0.4463  11.00000  0.05    0.17
Q20   1   0.5579  0.1661  0.1999  11.00000  0.05    0.17
;
_shelx_res_checksum              4577
_shelx_SHELXL_version_number     2014/7
_olex2_submission_special_instructions 'No special instructions were received'
_oxdiff_exptl_absorpt_empirical_details 
;
Empirical correction (ABSPACK) includes:
- Absorption correction using spherical harmonics
- Frame scaling
;
_oxdiff_exptl_absorpt_empirical_full_max 1.324
_oxdiff_exptl_absorpt_empirical_full_min 0.810
####################################################################### 
# 
# This file contains crystal structure data downloaded from the 
# Cambridge Structural Database (CSD) hosted by the Cambridge 
# Crystallographic Data Centre (CCDC).
# 
# Full information about CCDC data access policies and citation 
# guidelines are available at http://www.ccdc.cam.ac.uk/access/V1 
# 
# Audit and citation data items may have been added by the CCDC. 
# Please retain this information to preserve the provenance of 
# this file and to allow appropriate attribution of the data. 
# 
#######################################################################

data_AQ
_database_code_depnum_ccdc_archive 'CCDC 1947367'
loop_
_audit_author_name
_audit_author_address
'Daniel W. Paley'
;Columbia University
United States of America
;
_audit_update_record             
;
2019-08-15 deposited with the CCDC.	2019-10-07 downloaded from the CCDC.
;
_audit_creation_date             2017-01-05
_audit_creation_method           
;
Olex2 1.2
(compiled 2017.01.04 svn.r3372 for OlexSys, GUI svn.r5289)
;
_shelx_SHELXL_version_number     2016/6
_chemical_name_common            ?
_chemical_name_systematic        ?
_chemical_formula_moiety         'C40 H24'
_chemical_formula_sum            'C40 H24'
_chemical_formula_weight         504.59
_chemical_melting_point          ?
_chemical_oxdiff_formula         'C40 H24'
loop_
_atom_type_symbol
_atom_type_description
_atom_type_scat_dispersion_real
_atom_type_scat_dispersion_imag
_atom_type_scat_source
C C 0.0181 0.0091 'International Tables Vol C Tables 4.2.6.8 and 6.1.1.4'
H H 0.0000 0.0000 'International Tables Vol C Tables 4.2.6.8 and 6.1.1.4'

_shelx_space_group_comment       
;
The symmetry employed for this shelxl refinement is uniquely defined
by the following loop, which should always be used as a source of
symmetry information in preference to the above space-group names.
They are only intended as comments.
;
_space_group_crystal_system      monoclinic
_space_group_IT_number           14
_space_group_name_H-M_alt        'P 1 21/n 1'
_space_group_name_Hall           '-P 2yn'
loop_
_space_group_symop_operation_xyz
'x, y, z'
'-x+1/2, y+1/2, -z+1/2'
'-x, -y, -z'
'x-1/2, -y-1/2, z-1/2'

_symmetry_space_group_name_H-M_alt 'P 1 21/c 1'
_cell_length_a                   9.73779(16)
_cell_length_b                   17.0425(3)
_cell_length_c                   15.4561(3)
_cell_angle_alpha                90.0
_cell_angle_beta                 91.0108(14)
_cell_angle_gamma                90.0
_cell_volume                     2564.63(8)
_cell_formula_units_Z            4
_cell_measurement_reflns_used    4663
_cell_measurement_temperature    100.00(10)
_cell_measurement_theta_max      72.7760
_cell_measurement_theta_min      5.1810
_cell_oxdiff_angle_alpha         90.004(3)
_cell_oxdiff_angle_beta          91.021(3)
_cell_oxdiff_angle_gamma         90.014(3)
_cell_oxdiff_length_a            9.7369(4)
_cell_oxdiff_length_b            17.0411(8)
_cell_oxdiff_length_c            15.4589(5)
_cell_oxdiff_measurement_reflns_used 4663
_cell_oxdiff_volume              2564.63(18)
_shelx_estimated_absorpt_T_max   ?
_shelx_estimated_absorpt_T_min   ?
_exptl_absorpt_coefficient_mu    0.566
_exptl_absorpt_correction_T_max  0.981
_exptl_absorpt_correction_T_min  0.937
_exptl_absorpt_correction_type   gaussian
_exptl_absorpt_process_details   
;
CrysAlisPro 1.171.38.43 (Rigaku Oxford Diffraction, 2015)
Numerical absorption correction based on gaussian integration over
			a multifaceted crystal model
Empirical absorption correction using spherical harmonics,
 implemented in SCALE3 ABSPACK scaling algorithm.
;
_exptl_absorpt_special_details   ?
_exptl_crystal_colour            ?
_exptl_crystal_density_diffrn    1.307
_exptl_crystal_density_meas      ?
_exptl_crystal_density_method    ?
_exptl_crystal_description       needle
_exptl_crystal_F_000             1056
loop_
_exptl_crystal_face_index_h
_exptl_crystal_face_index_k
_exptl_crystal_face_index_l
_exptl_crystal_face_perp_dist
0 -1 1 0.0145
0 1 1 0.0187
6 -3 3 0.0913
0 1 -1 0.0222
0 -1 -1 0.0180
-1 1 0 0.0902
-1 -1 0 0.0863
1 1 0 0.0861

_exptl_crystal_size_max          0.207
_exptl_crystal_size_mid          0.037
_exptl_crystal_size_min          0.037
loop_
_exptl_oxdiff_crystal_face_indexfrac_h
_exptl_oxdiff_crystal_face_indexfrac_k
_exptl_oxdiff_crystal_face_indexfrac_l
_exptl_oxdiff_crystal_face_x
_exptl_oxdiff_crystal_face_y
_exptl_oxdiff_crystal_face_z
-0.0013 -0.9978 1.0011 -0.0768 -0.0976 -0.0517
0.0017 1.0060 1.0006 0.1027 -0.0736 -0.0474
5.7082 -3.0543 3.1391 -0.2706 0.1287 -0.9541
0.0013 0.9978 -1.0011 0.0768 0.0976 0.0517
-0.0017 -1.0060 -1.0006 -0.1027 0.0736 0.0474
-0.9999 1.0009 -0.0008 0.0961 -0.0640 0.1410
-1.0029 -1.0029 -0.0003 -0.0834 -0.0880 0.1368
1.0029 1.0029 0.0003 0.0834 0.0880 -0.1368

_exptl_transmission_factor_max   ?
_exptl_transmission_factor_min   ?
_diffrn_reflns_av_R_equivalents  0.0235
_diffrn_reflns_av_unetI/netI     0.0365
_diffrn_reflns_Laue_measured_fraction_full 0.993
_diffrn_reflns_Laue_measured_fraction_max 0.968
_diffrn_reflns_limit_h_max       6
_diffrn_reflns_limit_h_min       -11
_diffrn_reflns_limit_k_max       19
_diffrn_reflns_limit_k_min       -20
_diffrn_reflns_limit_l_max       17
_diffrn_reflns_limit_l_min       -18
_diffrn_reflns_number            8719
_diffrn_reflns_point_group_measured_fraction_full 0.993
_diffrn_reflns_point_group_measured_fraction_max 0.968
_diffrn_reflns_theta_full        67.684
_diffrn_reflns_theta_max         73.027
_diffrn_reflns_theta_min         3.861
_diffrn_ambient_environment      N~2~
_diffrn_ambient_temperature      100.00(10)
_diffrn_detector                 'CCD plate'
_diffrn_detector_area_resol_mean 8.0549
_diffrn_detector_type            EosS2
_diffrn_measured_fraction_theta_full 0.993
_diffrn_measured_fraction_theta_max 0.968
_diffrn_measurement_details      
;
List of Runs (angles in degrees, time in seconds):

  # Type    Start    End  Width  t~exp~   \w     \q     \k     \f   Frames
#--------------------------------------------------------------------------
  1  \w    -62.00  27.00   1.00    3.00    --  -36.44  77.00 -30.00   89
  2  \w    -63.00  30.00   1.00    3.00    --  -36.44  19.00 120.00   93
  3  \w     23.00  75.00   1.00    3.00    --   36.44 -99.00  60.00   52
  4  \w     94.00 175.00   1.00   15.00    --  111.00  45.00  30.00   81
  5  \w     43.00 110.00   1.00   15.00    --  111.00-111.00 -30.00   67
  6  \w     56.00 126.00   1.00   15.00    --  111.00 -45.00-120.00   70
  7  \w     49.00  75.00   1.00   15.00    --  111.00-111.00  60.00   26
  8  \w     93.00 162.00   1.00   15.00    --  111.00  61.00  60.00   69
  9  \w     89.00 115.00   1.00   15.00    --  111.00-111.00  60.00   26
 10  \w    118.00 178.00   1.00   15.00    --  111.00 111.00-150.00   60
 11  \w     73.00 138.00   1.00   15.00    --  111.00 -77.00 -60.00   65
;
_diffrn_measurement_device       'four-circle diffractometer'
_diffrn_measurement_device_type  'SuperNova, Dual, Cu at zero, EosS2'
_diffrn_measurement_method       '\w scans'
_diffrn_orient_matrix_type       
'CrysAlisPro convention (1999,Acta A55,543-557)'
_diffrn_orient_matrix_UB_11      -0.0064033000
_diffrn_orient_matrix_UB_12      0.0895930000
_diffrn_orient_matrix_UB_13      0.0126127000
_diffrn_orient_matrix_UB_21      0.0759530000
_diffrn_orient_matrix_UB_22      0.0118482000
_diffrn_orient_matrix_UB_23      -0.0855932000
_diffrn_orient_matrix_UB_31      -0.1386775000
_diffrn_orient_matrix_UB_32      0.0023266000
_diffrn_orient_matrix_UB_33      -0.0494882000
_diffrn_radiation_monochromator  mirror
_diffrn_radiation_probe          x-ray
_diffrn_radiation_type           CuK\a
_diffrn_radiation_wavelength     1.54184
_diffrn_source                   'micro-focus sealed X-ray tube'
_diffrn_source_type              'SuperNova (Cu) X-ray Source'
_reflns_Friedel_coverage         0.000
_reflns_Friedel_fraction_full    .
_reflns_Friedel_fraction_max     .
_reflns_number_gt                4348
_reflns_number_total             4969
_reflns_odcompleteness_completeness 95.60
_reflns_odcompleteness_iscentric 1
_reflns_odcompleteness_theta     73.59
_reflns_special_details          
;
 Reflections were merged by SHELXL according to the crystal
 class for the calculation of statistics and refinement.
 
 _reflns_Friedel_fraction is defined as the number of unique
 Friedel pairs measured divided by the number that would be
 possible theoretically, ignoring centric projections and
 systematic absences.
;
_reflns_threshold_expression     'I > 2\s(I)'
_computing_cell_refinement       'CrysAlisPro 1.171.38.43 (Rigaku OD, 2015)'
_computing_data_collection       'CrysAlisPro 1.171.38.43 (Rigaku OD, 2015)'
_computing_data_reduction        'CrysAlisPro 1.171.38.43 (Rigaku OD, 2015)'
_computing_molecular_graphics    'Olex2 (Dolomanov et al., 2009)'
_computing_publication_material  'Olex2 (Dolomanov et al., 2009)'
_computing_structure_refinement  'ShelXL (Sheldrick, 2015)'
_computing_structure_solution    'SHELXT 2014/5 (Sheldrick, 2014)'
_refine_diff_density_max         0.269
_refine_diff_density_min         -0.226
_refine_diff_density_rms         0.045
_refine_ls_extinction_coef       .
_refine_ls_extinction_method     none
_refine_ls_goodness_of_fit_ref   1.028
_refine_ls_hydrogen_treatment    constr
_refine_ls_matrix_type           full
_refine_ls_number_parameters     361
_refine_ls_number_reflns         4969
_refine_ls_number_restraints     0
_refine_ls_R_factor_all          0.0490
_refine_ls_R_factor_gt           0.0421
_refine_ls_restrained_S_all      1.028
_refine_ls_shift/su_max          0.000
_refine_ls_shift/su_mean         0.000
_refine_ls_structure_factor_coef Fsqd
_refine_ls_weighting_details     
'w=1/[\s^2^(Fo^2^)+(0.0491P)^2^+1.1533P] where P=(Fo^2^+2Fc^2^)/3'
_refine_ls_weighting_scheme      calc
_refine_ls_wR_factor_gt          0.1029
_refine_ls_wR_factor_ref         0.1076
_refine_special_details          ?
_olex2_refinement_description    
;
1. Fixed Uiso
 At 1.2 times of:
  All C(H) groups
2.a Aromatic/amide H refined with riding coordinates:
 C3(H3), C4(H4), C5(H5), C6(H6), C10(H10), C11(H11), C12(H12), C13(H13),
 C25(H25), C26(H26), C27(H27), C28(H28), C31(H31), C32(H32), C33(H33), C34(H34),
  C38(H38), C39(H39), C40(H40), C41(H41), C44(H44), C45(H45), C46(H46), C47(H47)
;
_atom_sites_solution_hydrogens   geom
_atom_sites_solution_primary     ?
_atom_sites_solution_secondary   ?
loop_
_atom_site_label
_atom_site_type_symbol
_atom_site_fract_x
_atom_site_fract_y
_atom_site_fract_z
_atom_site_U_iso_or_equiv
_atom_site_adp_type
_atom_site_occupancy
_atom_site_site_symmetry_order
_atom_site_calc_flag
_atom_site_refinement_flags_posn
_atom_site_refinement_flags_adp
_atom_site_refinement_flags_occupancy
_atom_site_disorder_assembly
_atom_site_disorder_group
C1 C 0.62198(13) 0.74042(8) 0.29184(8) 0.0115(3) Uani 1 1 d . . . . .
C2 C 0.52042(13) 0.79155(8) 0.33586(9) 0.0114(3) Uani 1 1 d . . . . .
C3 C 0.43736(13) 0.84775(8) 0.29516(9) 0.0133(3) Uani 1 1 d . . . . .
H3 H 0.437443 0.852755 0.235243 0.016 Uiso 1 1 calc R . . . .
C4 C 0.35454(14) 0.89622(8) 0.34436(9) 0.0148(3) Uani 1 1 d . . . . .
H4 H 0.296994 0.932555 0.317246 0.018 Uiso 1 1 calc R . . . .
C5 C 0.35775(14) 0.89035(8) 0.43448(9) 0.0157(3) Uani 1 1 d . . . . .
H5 H 0.302934 0.923251 0.467223 0.019 Uiso 1 1 calc R . . . .
C6 C 0.44194(14) 0.83593(8) 0.47539(9) 0.0143(3) Uani 1 1 d . . . . .
H6 H 0.444736 0.833034 0.535484 0.017 Uiso 1 1 calc R . . . .
C7 C 0.52274(13) 0.78530(8) 0.42668(8) 0.0114(3) Uani 1 1 d . . . . .
C8 C 0.62455(13) 0.72869(8) 0.46429(8) 0.0119(3) Uani 1 1 d . . . . .
C9 C 0.76095(13) 0.74576(8) 0.42528(9) 0.0120(3) Uani 1 1 d . . . . .
C10 C 0.88061(14) 0.76450(8) 0.47188(9) 0.0150(3) Uani 1 1 d . . . . .
H10 H 0.882468 0.760235 0.531871 0.018 Uiso 1 1 calc R . . . .
C11 C 0.99699(14) 0.78950(9) 0.42897(10) 0.0178(3) Uani 1 1 d . . . . .
H11 H 1.076673 0.801504 0.460284 0.021 Uiso 1 1 calc R . . . .
C12 C 0.99451(14) 0.79663(9) 0.33890(10) 0.0181(3) Uani 1 1 d . . . . .
H12 H 1.072566 0.813410 0.310444 0.022 Uiso 1 1 calc R . . . .
C13 C 0.87575(14) 0.77873(8) 0.29165(9) 0.0148(3) Uani 1 1 d . . . . .
H13 H 0.874105 0.783947 0.231751 0.018 Uiso 1 1 calc R . . . .
C14 C 0.75912(13) 0.75292(8) 0.33436(9) 0.0120(3) Uani 1 1 d . . . . .
C23 C 0.59131(13) 0.68392(8) 0.23310(8) 0.0120(3) Uani 1 1 d . . . . .
C24 C 0.45307(14) 0.66304(8) 0.19645(8) 0.0126(3) Uani 1 1 d . . . . .
C25 C 0.32176(14) 0.69464(8) 0.20729(9) 0.0153(3) Uani 1 1 d . . . . .
H25 H 0.309326 0.737955 0.242899 0.018 Uiso 1 1 calc R . . . .
C26 C 0.20971(14) 0.66050(9) 0.16413(9) 0.0175(3) Uani 1 1 d . . . . .
H26 H 0.122674 0.681914 0.170699 0.021 Uiso 1 1 calc R . . . .
C27 C 0.22574(15) 0.59495(9) 0.11140(9) 0.0174(3) Uani 1 1 d . . . . .
H27 H 0.150278 0.573781 0.082001 0.021 Uiso 1 1 calc R . . . .
C28 C 0.35467(15) 0.56131(8) 0.10283(9) 0.0165(3) Uani 1 1 d . . . . .
H28 H 0.365911 0.516565 0.069257 0.020 Uiso 1 1 calc R . . . .
C29 C 0.46647(14) 0.59544(8) 0.14510(8) 0.0134(3) Uani 1 1 d . . . . .
C30 C 0.60927(14) 0.56917(8) 0.14878(8) 0.0134(3) Uani 1 1 d . . . . .
C31 C 0.66707(15) 0.50106(8) 0.11585(9) 0.0169(3) Uani 1 1 d . . . . .
H31 H 0.614182 0.466177 0.083149 0.020 Uiso 1 1 calc R . . . .
C32 C 0.80527(15) 0.48600(8) 0.13265(9) 0.0184(3) Uani 1 1 d . . . . .
H32 H 0.846127 0.441321 0.110067 0.022 Uiso 1 1 calc R . . . .
C33 C 0.88258(15) 0.53790(9) 0.18333(9) 0.0178(3) Uani 1 1 d . . . . .
H33 H 0.974900 0.527213 0.194328 0.021 Uiso 1 1 calc R . . . .
C34 C 0.82446(14) 0.60548(8) 0.21791(9) 0.0159(3) Uani 1 1 d . . . . .
H34 H 0.877114 0.639192 0.252241 0.019 Uiso 1 1 calc R . . . .
C35 C 0.68592(14) 0.62202(8) 0.20037(8) 0.0128(3) Uani 1 1 d . . . . .
C36 C 0.59325(14) 0.66861(8) 0.51781(9) 0.0136(3) Uani 1 1 d . . . . .
C37 C 0.45464(14) 0.64831(8) 0.55198(9) 0.0145(3) Uani 1 1 d . . . . .
C38 C 0.32234(15) 0.67706(9) 0.53438(10) 0.0191(3) Uani 1 1 d . . . . .
H38 H 0.309060 0.716871 0.493940 0.023 Uiso 1 1 calc R . . . .
C39 C 0.21079(15) 0.64576(10) 0.57772(10) 0.0223(3) Uani 1 1 d . . . . .
H39 H 0.123258 0.665618 0.566684 0.027 Uiso 1 1 calc R . . . .
C40 C 0.22835(16) 0.58520(10) 0.63731(10) 0.0239(3) Uani 1 1 d . . . . .
H40 H 0.153270 0.566162 0.667189 0.029 Uiso 1 1 calc R . . . .
C41 C 0.35722(16) 0.55325(9) 0.65222(10) 0.0222(3) Uani 1 1 d . . . . .
H41 H 0.368976 0.511494 0.690368 0.027 Uiso 1 1 calc R . . . .
C42 C 0.46915(15) 0.58464(9) 0.60916(9) 0.0169(3) Uani 1 1 d . . . . .
C43 C 0.61204(15) 0.55887(9) 0.61027(9) 0.0172(3) Uani 1 1 d . . . . .
C44 C 0.67143(17) 0.49509(9) 0.65262(10) 0.0230(3) Uani 1 1 d . . . . .
H44 H 0.620288 0.464095 0.689668 0.028 Uiso 1 1 calc R . . . .
C45 C 0.80906(17) 0.47866(9) 0.63834(10) 0.0237(3) Uani 1 1 d . . . . .
H45 H 0.850883 0.436349 0.666196 0.028 Uiso 1 1 calc R . . . .
C46 C 0.88435(16) 0.52522(9) 0.58262(10) 0.0212(3) Uani 1 1 d . . . . .
H46 H 0.976259 0.513539 0.573504 0.025 Uiso 1 1 calc R . . . .
C47 C 0.82440(15) 0.58921(9) 0.54009(9) 0.0178(3) Uani 1 1 d . . . . .
H47 H 0.875699 0.619560 0.502499 0.021 Uiso 1 1 calc R . . . .
C48 C 0.68713(14) 0.60726(8) 0.55441(9) 0.0150(3) Uani 1 1 d . . . . .

loop_
_atom_site_aniso_label
_atom_site_aniso_U_11
_atom_site_aniso_U_22
_atom_site_aniso_U_33
_atom_site_aniso_U_23
_atom_site_aniso_U_13
_atom_site_aniso_U_12
C1 0.0122(6) 0.0113(6) 0.0109(6) 0.0027(5) -0.0012(5) -0.0005(5)
C2 0.0112(6) 0.0107(6) 0.0123(6) -0.0013(5) -0.0015(5) -0.0028(5)
C3 0.0144(6) 0.0121(6) 0.0133(6) 0.0009(5) -0.0034(5) -0.0035(5)
C4 0.0135(6) 0.0109(6) 0.0199(7) 0.0015(5) -0.0041(5) 0.0008(5)
C5 0.0127(6) 0.0133(7) 0.0211(7) -0.0055(5) -0.0003(5) 0.0006(5)
C6 0.0144(6) 0.0162(7) 0.0123(6) -0.0022(5) -0.0013(5) -0.0032(5)
C7 0.0098(6) 0.0113(6) 0.0131(6) 0.0007(5) -0.0028(5) -0.0023(5)
C8 0.0127(6) 0.0130(6) 0.0099(6) -0.0022(5) -0.0033(5) -0.0001(5)
C9 0.0125(6) 0.0097(6) 0.0138(6) -0.0011(5) -0.0017(5) 0.0003(5)
C10 0.0154(6) 0.0162(7) 0.0134(6) -0.0021(5) -0.0050(5) 0.0021(5)
C11 0.0119(6) 0.0176(7) 0.0237(7) -0.0027(5) -0.0064(5) -0.0008(5)
C12 0.0136(6) 0.0167(7) 0.0240(7) -0.0009(5) 0.0016(5) -0.0021(5)
C13 0.0159(6) 0.0131(6) 0.0153(6) -0.0005(5) 0.0004(5) 0.0000(5)
C14 0.0127(6) 0.0099(6) 0.0134(6) -0.0016(5) -0.0027(5) 0.0006(5)
C23 0.0131(6) 0.0129(6) 0.0100(6) 0.0027(5) -0.0015(5) -0.0005(5)
C24 0.0152(6) 0.0124(6) 0.0099(6) 0.0021(5) -0.0035(5) -0.0024(5)
C25 0.0152(6) 0.0147(7) 0.0159(7) -0.0011(5) -0.0025(5) -0.0006(5)
C26 0.0145(6) 0.0196(7) 0.0182(7) 0.0018(5) -0.0046(5) -0.0004(5)
C27 0.0185(7) 0.0174(7) 0.0159(7) 0.0011(5) -0.0073(5) -0.0063(5)
C28 0.0213(7) 0.0137(7) 0.0143(6) -0.0012(5) -0.0042(5) -0.0033(5)
C29 0.0180(7) 0.0125(6) 0.0096(6) 0.0030(5) -0.0012(5) -0.0012(5)
C30 0.0181(6) 0.0132(6) 0.0087(6) 0.0027(5) -0.0006(5) -0.0014(5)
C31 0.0247(7) 0.0127(7) 0.0133(6) -0.0010(5) -0.0011(5) -0.0011(5)
C32 0.0265(7) 0.0124(7) 0.0163(7) -0.0003(5) 0.0024(6) 0.0048(5)
C33 0.0161(6) 0.0177(7) 0.0197(7) 0.0020(6) 0.0008(5) 0.0035(5)
C34 0.0161(7) 0.0149(7) 0.0167(7) -0.0009(5) -0.0010(5) 0.0003(5)
C35 0.0172(6) 0.0118(6) 0.0095(6) 0.0017(5) 0.0001(5) -0.0007(5)
C36 0.0145(6) 0.0159(7) 0.0103(6) -0.0012(5) -0.0033(5) 0.0003(5)
C37 0.0180(7) 0.0152(7) 0.0101(6) -0.0002(5) -0.0012(5) -0.0029(5)
C38 0.0178(7) 0.0213(7) 0.0181(7) 0.0055(6) -0.0019(5) -0.0026(6)
C39 0.0156(7) 0.0287(8) 0.0226(8) 0.0042(6) -0.0027(6) -0.0032(6)
C40 0.0224(7) 0.0293(9) 0.0202(7) 0.0034(6) 0.0021(6) -0.0092(6)
C41 0.0272(8) 0.0229(8) 0.0163(7) 0.0060(6) 0.0002(6) -0.0053(6)
C42 0.0208(7) 0.0172(7) 0.0126(6) 0.0013(5) -0.0024(5) -0.0023(5)
C43 0.0222(7) 0.0175(7) 0.0117(6) 0.0000(5) -0.0028(5) 0.0000(5)
C44 0.0326(8) 0.0193(7) 0.0172(7) 0.0057(6) -0.0017(6) 0.0021(6)
C45 0.0335(8) 0.0191(8) 0.0184(7) 0.0039(6) -0.0061(6) 0.0072(6)
C46 0.0226(7) 0.0206(7) 0.0201(7) -0.0019(6) -0.0055(5) 0.0061(6)
C47 0.0178(7) 0.0183(7) 0.0171(7) 0.0008(5) -0.0033(5) 0.0025(5)
C48 0.0201(7) 0.0144(7) 0.0104(6) -0.0001(5) -0.0044(5) 0.0003(5)

_geom_special_details            
;
 All esds (except the esd in the dihedral angle between two l.s. planes)
 are estimated using the full covariance matrix.  The cell esds are taken
 into account individually in the estimation of esds in distances, angles
 and torsion angles; correlations between esds in cell parameters are only
 used when they are defined by crystal symmetry.  An approximate (isotropic)
 treatment of cell esds is used for estimating esds involving l.s. planes.
;
loop_
_geom_bond_atom_site_label_1
_geom_bond_atom_site_label_2
_geom_bond_distance
_geom_bond_site_symmetry_2
_geom_bond_publ_flag
C1 C2 1.4914(18) . ?
C1 C14 1.4932(17) . ?
C1 C23 1.3531(19) . ?
C2 C3 1.3961(19) . ?
C2 C7 1.4076(18) . ?
C3 H3 0.9300 . ?
C3 C4 1.390(2) . ?
C4 H4 0.9300 . ?
C4 C5 1.396(2) . ?
C5 H5 0.9300 . ?
C5 C6 1.383(2) . ?
C6 H6 0.9300 . ?
C6 C7 1.3969(19) . ?
C7 C8 1.4937(18) . ?
C8 C9 1.4969(18) . ?
C8 C36 1.354(2) . ?
C9 C10 1.3959(19) . ?
C9 C14 1.4104(19) . ?
C10 H10 0.9300 . ?
C10 C11 1.390(2) . ?
C11 H11 0.9300 . ?
C11 C12 1.397(2) . ?
C12 H12 0.9300 . ?
C12 C13 1.391(2) . ?
C13 H13 0.9300 . ?
C13 C14 1.3948(19) . ?
C23 C24 1.4942(17) . ?
C23 C35 1.4947(18) . ?
C24 C25 1.4003(19) . ?
C24 C29 1.4063(19) . ?
C25 H25 0.9300 . ?
C25 C26 1.3959(19) . ?
C26 H26 0.9300 . ?
C26 C27 1.393(2) . ?
C27 H27 0.9300 . ?
C27 C28 1.389(2) . ?
C28 H28 0.9300 . ?
C28 C29 1.3875(19) . ?
C29 C30 1.4610(19) . ?
C30 C31 1.391(2) . ?
C30 C35 1.4083(19) . ?
C31 H31 0.9300 . ?
C31 C32 1.390(2) . ?
C32 H32 0.9300 . ?
C32 C33 1.393(2) . ?
C33 H33 0.9300 . ?
C33 C34 1.394(2) . ?
C34 H34 0.9300 . ?
C34 C35 1.4000(19) . ?
C36 C37 1.4986(19) . ?
C36 C48 1.4935(18) . ?
C37 C38 1.400(2) . ?
C37 C42 1.405(2) . ?
C38 H38 0.9300 . ?
C38 C39 1.392(2) . ?
C39 H39 0.9300 . ?
C39 C40 1.392(2) . ?
C40 H40 0.9300 . ?
C40 C41 1.384(2) . ?
C41 H41 0.9300 . ?
C41 C42 1.394(2) . ?
C42 C43 1.459(2) . ?
C43 C44 1.390(2) . ?
C43 C48 1.408(2) . ?
C44 H44 0.9300 . ?
C44 C45 1.391(2) . ?
C45 H45 0.9300 . ?
C45 C46 1.390(2) . ?
C46 H46 0.9300 . ?
C46 C47 1.396(2) . ?
C47 H47 0.9300 . ?
C47 C48 1.393(2) . ?

loop_
_geom_angle_atom_site_label_1
_geom_angle_atom_site_label_2
_geom_angle_atom_site_label_3
_geom_angle
_geom_angle_site_symmetry_1
_geom_angle_site_symmetry_3
_geom_angle_publ_flag
C2 C1 C14 108.12(11) . . ?
C23 C1 C2 125.56(12) . . ?
C23 C1 C14 125.59(12) . . ?
C3 C2 C1 125.37(12) . . ?
C3 C2 C7 120.02(12) . . ?
C7 C2 C1 114.31(11) . . ?
C2 C3 H3 120.1 . . ?
C4 C3 C2 119.88(12) . . ?
C4 C3 H3 120.1 . . ?
C3 C4 H4 120.0 . . ?
C3 C4 C5 120.01(12) . . ?
C5 C4 H4 120.0 . . ?
C4 C5 H5 119.8 . . ?
C6 C5 C4 120.44(13) . . ?
C6 C5 H5 119.8 . . ?
C5 C6 H6 119.9 . . ?
C5 C6 C7 120.18(13) . . ?
C7 C6 H6 119.9 . . ?
C2 C7 C8 115.84(12) . . ?
C6 C7 C2 119.44(12) . . ?
C6 C7 C8 124.43(12) . . ?
C7 C8 C9 107.78(11) . . ?
C36 C8 C7 124.82(12) . . ?
C36 C8 C9 127.14(12) . . ?
C10 C9 C8 125.11(12) . . ?
C10 C9 C14 119.34(12) . . ?
C14 C9 C8 114.99(11) . . ?
C9 C10 H10 119.9 . . ?
C11 C10 C9 120.28(13) . . ?
C11 C10 H10 119.9 . . ?
C10 C11 H11 119.9 . . ?
C10 C11 C12 120.14(12) . . ?
C12 C11 H11 119.9 . . ?
C11 C12 H12 119.9 . . ?
C13 C12 C11 120.25(13) . . ?
C13 C12 H12 119.9 . . ?
C12 C13 H13 120.1 . . ?
C12 C13 C14 119.81(13) . . ?
C14 C13 H13 120.1 . . ?
C9 C14 C1 114.94(12) . . ?
C13 C14 C1 124.48(12) . . ?
C13 C14 C9 120.18(12) . . ?
C1 C23 C24 127.63(12) . . ?
C1 C23 C35 126.81(12) . . ?
C24 C23 C35 105.08(11) . . ?
C25 C24 C23 132.96(13) . . ?
C25 C24 C29 118.46(12) . . ?
C29 C24 C23 108.49(12) . . ?
C24 C25 H25 120.3 . . ?
C26 C25 C24 119.36(13) . . ?
C26 C25 H25 120.3 . . ?
C25 C26 H26 119.4 . . ?
C27 C26 C25 121.27(13) . . ?
C27 C26 H26 119.4 . . ?
C26 C27 H27 120.1 . . ?
C28 C27 C26 119.85(13) . . ?
C28 C27 H27 120.1 . . ?
C27 C28 H28 120.5 . . ?
C29 C28 C27 119.03(13) . . ?
C29 C28 H28 120.5 . . ?
C24 C29 C30 109.07(12) . . ?
C28 C29 C24 121.96(13) . . ?
C28 C29 C30 128.92(13) . . ?
C31 C30 C29 129.25(13) . . ?
C31 C30 C35 121.82(13) . . ?
C35 C30 C29 108.70(12) . . ?
C30 C31 H31 120.6 . . ?
C32 C31 C30 118.85(13) . . ?
C32 C31 H31 120.6 . . ?
C31 C32 H32 120.0 . . ?
C31 C32 C33 119.97(13) . . ?
C33 C32 H32 120.0 . . ?
C32 C33 H33 119.3 . . ?
C32 C33 C34 121.40(13) . . ?
C34 C33 H33 119.3 . . ?
C33 C34 H34 120.4 . . ?
C33 C34 C35 119.24(13) . . ?
C35 C34 H34 120.4 . . ?
C30 C35 C23 108.62(11) . . ?
C34 C35 C23 132.39(12) . . ?
C34 C35 C30 118.69(12) . . ?
C8 C36 C37 127.12(13) . . ?
C8 C36 C48 128.15(13) . . ?
C48 C36 C37 104.71(12) . . ?
C38 C37 C36 132.99(13) . . ?
C38 C37 C42 118.32(13) . . ?
C42 C37 C36 108.59(12) . . ?
C37 C38 H38 120.2 . . ?
C39 C38 C37 119.69(14) . . ?
C39 C38 H38 120.2 . . ?
C38 C39 H39 119.5 . . ?
C40 C39 C38 120.97(14) . . ?
C40 C39 H39 119.5 . . ?
C39 C40 H40 119.9 . . ?
C41 C40 C39 120.16(14) . . ?
C41 C40 H40 119.9 . . ?
C40 C41 H41 120.5 . . ?
C40 C41 C42 118.96(14) . . ?
C42 C41 H41 120.5 . . ?
C37 C42 C43 108.98(13) . . ?
C41 C42 C37 121.73(14) . . ?
C41 C42 C43 129.24(14) . . ?
C44 C43 C42 129.04(14) . . ?
C44 C43 C48 122.06(14) . . ?
C48 C43 C42 108.78(12) . . ?
C43 C44 H44 120.8 . . ?
C43 C44 C45 118.49(15) . . ?
C45 C44 H44 120.8 . . ?
C44 C45 H45 119.9 . . ?
C46 C45 C44 120.26(14) . . ?
C46 C45 H45 119.9 . . ?
C45 C46 H46 119.4 . . ?
C45 C46 C47 121.14(14) . . ?
C47 C46 H46 119.4 . . ?
C46 C47 H47 120.3 . . ?
C48 C47 C46 119.48(14) . . ?
C48 C47 H47 120.3 . . ?
C43 C48 C36 108.74(12) . . ?
C47 C48 C36 132.61(13) . . ?
C47 C48 C43 118.57(13) . . ?

_shelx_res_file                  
;
TITL xiaodong6bcorr_a.res in P2(1)/n
    xiaodong6bcorr_a.res
    created by SHELXL-2016/6 at 11:51:24 on 05-Jan-2017
REM Old TITL xiaodong6bcorr in P2(1)/n
REM SHELXT solution in P2(1)/n
REM R1 0.100, Rweak 0.022, Alpha 0.021, Orientation as input
REM Formula found by SHELXT: C40
CELL 1.54184 9.7378 17.0425 15.4561 90 91.011 90
ZERR 4 0.0002 0.0003 0.0003 0 0.001 0
LATT 1
SYMM 0.5-X,0.5+Y,0.5-Z
SFAC C H
UNIT 160 96

L.S. 10
PLAN  20
BOND $H
LIST 4
fmap 2
acta
REM <olex2.extras>
REM <HklSrc "%./xiaodong6bcorr_a.hkl">
REM </olex2.extras>

WGHT    0.049100    1.153300
FVAR       0.37797
C1    1    0.621982    0.740418    0.291839    11.00000    0.01217    0.01134 =
         0.01089    0.00266   -0.00119   -0.00050
C2    1    0.520421    0.791553    0.335859    11.00000    0.01118    0.01067 =
         0.01229   -0.00126   -0.00150   -0.00281
C3    1    0.437364    0.847752    0.295160    11.00000    0.01443    0.01205 =
         0.01331    0.00094   -0.00339   -0.00352
AFIX  43
H3    2    0.437443    0.852755    0.235243    11.00000   -1.20000
AFIX   0
C4    1    0.354544    0.896218    0.344361    11.00000    0.01349    0.01091 =
         0.01989    0.00149   -0.00414    0.00077
AFIX  43
H4    2    0.296994    0.932555    0.317246    11.00000   -1.20000
AFIX   0
C5    1    0.357751    0.890353    0.434483    11.00000    0.01267    0.01332 =
         0.02111   -0.00547   -0.00031    0.00062
AFIX  43
H5    2    0.302934    0.923251    0.467223    11.00000   -1.20000
AFIX   0
C6    1    0.441936    0.835926    0.475393    11.00000    0.01440    0.01624 =
         0.01226   -0.00217   -0.00126   -0.00317
AFIX  43
H6    2    0.444736    0.833034    0.535484    11.00000   -1.20000
AFIX   0
C7    1    0.522744    0.785301    0.426680    11.00000    0.00982    0.01127 =
         0.01305    0.00073   -0.00280   -0.00229
C8    1    0.624546    0.728695    0.464290    11.00000    0.01270    0.01296 =
         0.00991   -0.00217   -0.00332   -0.00014
C9    1    0.760949    0.745763    0.425283    11.00000    0.01255    0.00969 =
         0.01378   -0.00106   -0.00171    0.00031
C10   1    0.880608    0.764498    0.471876    11.00000    0.01537    0.01620 =
         0.01336   -0.00212   -0.00498    0.00206
AFIX  43
H10   2    0.882468    0.760235    0.531871    11.00000   -1.20000
AFIX   0
C11   1    0.996990    0.789499    0.428973    11.00000    0.01191    0.01760 =
         0.02367   -0.00265   -0.00640   -0.00078
AFIX  43
H11   2    1.076673    0.801504    0.460284    11.00000   -1.20000
AFIX   0
C12   1    0.994506    0.796628    0.338905    11.00000    0.01363    0.01671 =
         0.02397   -0.00088    0.00160   -0.00208
AFIX  43
H12   2    1.072566    0.813410    0.310444    11.00000   -1.20000
AFIX   0
C13   1    0.875751    0.778726    0.291654    11.00000    0.01593    0.01312 =
         0.01530   -0.00053    0.00041    0.00001
AFIX  43
H13   2    0.874105    0.783947    0.231751    11.00000   -1.20000
AFIX   0
C14   1    0.759116    0.752917    0.334359    11.00000    0.01272    0.00990 =
         0.01341   -0.00164   -0.00267    0.00064
C23   1    0.591309    0.683924    0.233099    11.00000    0.01310    0.01295 =
         0.01003    0.00270   -0.00149   -0.00052
C24   1    0.453073    0.663035    0.196452    11.00000    0.01523    0.01241 =
         0.00993    0.00209   -0.00347   -0.00239
C25   1    0.321763    0.694639    0.207290    11.00000    0.01525    0.01467 =
         0.01586   -0.00107   -0.00255   -0.00062
AFIX  43
H25   2    0.309326    0.737955    0.242899    11.00000   -1.20000
AFIX   0
C26   1    0.209708    0.660495    0.164127    11.00000    0.01453    0.01958 =
         0.01824    0.00182   -0.00462   -0.00037
AFIX  43
H26   2    0.122674    0.681914    0.170699    11.00000   -1.20000
AFIX   0
C27   1    0.225744    0.594954    0.111398    11.00000    0.01851    0.01739 =
         0.01592    0.00112   -0.00733   -0.00635
AFIX  43
H27   2    0.150278    0.573781    0.082001    11.00000   -1.20000
AFIX   0
C28   1    0.354666    0.561313    0.102834    11.00000    0.02126    0.01374 =
         0.01430   -0.00122   -0.00425   -0.00333
AFIX  43
H28   2    0.365911    0.516565    0.069257    11.00000   -1.20000
AFIX   0
C29   1    0.466467    0.595435    0.145105    11.00000    0.01796    0.01250 =
         0.00955    0.00303   -0.00118   -0.00124
C30   1    0.609270    0.569171    0.148779    11.00000    0.01811    0.01325 =
         0.00869    0.00270   -0.00060   -0.00142
C31   1    0.667075    0.501057    0.115848    11.00000    0.02475    0.01266 =
         0.01331   -0.00105   -0.00113   -0.00113
AFIX  43
H31   2    0.614182    0.466177    0.083149    11.00000   -1.20000
AFIX   0
C32   1    0.805271    0.486005    0.132646    11.00000    0.02647    0.01238 =
         0.01631   -0.00026    0.00243    0.00480
AFIX  43
H32   2    0.846127    0.441321    0.110067    11.00000   -1.20000
AFIX   0
C33   1    0.882575    0.537896    0.183334    11.00000    0.01612    0.01773 =
         0.01972    0.00198    0.00079    0.00353
AFIX  43
H33   2    0.974900    0.527213    0.194328    11.00000   -1.20000
AFIX   0
C34   1    0.824461    0.605480    0.217912    11.00000    0.01606    0.01490 =
         0.01665   -0.00093   -0.00096    0.00025
AFIX  43
H34   2    0.877114    0.639192    0.252241    11.00000   -1.20000
AFIX   0
C35   1    0.685922    0.622025    0.200368    11.00000    0.01723    0.01176 =
         0.00950    0.00165    0.00012   -0.00070
C36   1    0.593252    0.668611    0.517814    11.00000    0.01454    0.01587 =
         0.01032   -0.00117   -0.00335    0.00035
C37   1    0.454636    0.648309    0.551984    11.00000    0.01797    0.01518 =
         0.01015   -0.00015   -0.00115   -0.00294
C38   1    0.322341    0.677061    0.534382    11.00000    0.01783    0.02128 =
         0.01813    0.00545   -0.00187   -0.00262
AFIX  43
H38   2    0.309060    0.716871    0.493940    11.00000   -1.20000
AFIX   0
C39   1    0.210785    0.645764    0.577719    11.00000    0.01556    0.02873 =
         0.02258    0.00417   -0.00271   -0.00315
AFIX  43
H39   2    0.123258    0.665618    0.566684    11.00000   -1.20000
AFIX   0
C40   1    0.228349    0.585199    0.637315    11.00000    0.02239    0.02926 =
         0.02022    0.00337    0.00212   -0.00925
AFIX  43
H40   2    0.153270    0.566162    0.667189    11.00000   -1.20000
AFIX   0
C41   1    0.357219    0.553252    0.652218    11.00000    0.02722    0.02295 =
         0.01632    0.00599    0.00015   -0.00535
AFIX  43
H41   2    0.368976    0.511494    0.690368    11.00000   -1.20000
AFIX   0
C42   1    0.469152    0.584636    0.609156    11.00000    0.02075    0.01720 =
         0.01257    0.00129   -0.00239   -0.00225
C43   1    0.612044    0.558868    0.610270    11.00000    0.02216    0.01753 =
         0.01167   -0.00004   -0.00285    0.00002
C44   1    0.671427    0.495087    0.652621    11.00000    0.03263    0.01925 =
         0.01719    0.00567   -0.00171    0.00212
AFIX  43
H44   2    0.620288    0.464095    0.689668    11.00000   -1.20000
AFIX   0
C45   1    0.809062    0.478658    0.638344    11.00000    0.03350    0.01912 =
         0.01835    0.00387   -0.00605    0.00719
AFIX  43
H45   2    0.850883    0.436349    0.666196    11.00000   -1.20000
AFIX   0
C46   1    0.884351    0.525216    0.582622    11.00000    0.02263    0.02056 =
         0.02007   -0.00188   -0.00553    0.00609
AFIX  43
H46   2    0.976259    0.513539    0.573504    11.00000   -1.20000
AFIX   0
C47   1    0.824402    0.589213    0.540095    11.00000    0.01779    0.01830 =
         0.01712    0.00077   -0.00328    0.00249
AFIX  43
H47   2    0.875699    0.619560    0.502499    11.00000   -1.20000
AFIX   0
C48   1    0.687132    0.607264    0.554413    11.00000    0.02008    0.01436 =
         0.01044   -0.00009   -0.00436    0.00027
HKLF 4


REM  xiaodong6bcorr_a.res in P2(1)/n
REM R1 =  0.0421 for    4348 Fo > 4sig(Fo)  and  0.0490 for all    4969 data
REM    361 parameters refined using      0 restraints

END

WGHT      0.0491      1.1546

REM Highest difference peak  0.269,  deepest hole -0.226,  1-sigma level  0.045
Q1    1   0.3586  0.8658  0.2995  11.00000  0.05    0.27
Q2    1   0.3822  0.8598  0.4605  11.00000  0.05    0.25
Q3    1   0.5306  0.5747  0.1402  11.00000  0.05    0.24
Q4    1   0.8845  0.4170  0.6292  11.00000  0.05    0.24
Q5    1   0.2792  0.5521  0.6221  11.00000  0.05    0.22
Q6    1   0.8049  0.7757  0.4415  11.00000  0.05    0.21
Q7    1   0.4160  0.5694  0.1394  11.00000  0.05    0.21
Q8    1   0.4592  0.6349  0.1621  11.00000  0.05    0.20
Q9    1   0.5621  0.7520  0.4446  11.00000  0.05    0.19
Q10   1   0.7337  0.4828  0.1384  11.00000  0.05    0.19
Q11   1   0.5691  0.7674  0.3087  11.00000  0.05    0.19
Q12   1   0.5103  0.6774  0.2170  11.00000  0.05    0.19
Q13   1   0.6960  0.7419  0.3171  11.00000  0.05    0.19
Q14   1   0.5376  0.7948  0.3779  11.00000  0.05    0.18
Q15   1   0.8309  0.5248  0.1443  11.00000  0.05    0.18
Q16   1   0.7367  0.4787  0.6182  11.00000  0.05    0.18
Q17   1   0.6424  0.5893  0.1787  11.00000  0.05    0.18
Q18   1   0.3996  0.6769  0.5682  11.00000  0.05    0.17
Q19   1   0.3957  0.6559  0.5310  11.00000  0.05    0.17
Q20   1   0.7341  0.5810  0.5248  11.00000  0.05    0.17
;
_shelx_res_checksum              41779
_olex2_submission_special_instructions 'No special instructions were received'
_oxdiff_exptl_absorpt_empirical_details 
;
Empirical correction (ABSPACK) includes:
- Absorption correction using spherical harmonics
- Frame scaling
;
_oxdiff_exptl_absorpt_empirical_full_max 1.323
_oxdiff_exptl_absorpt_empirical_full_min 0.722
####################################################################### 
# 
# This file contains crystal structure data downloaded from the 
# Cambridge Structural Database (CSD) hosted by the Cambridge 
# Crystallographic Data Centre (CCDC).
# 
# Full information about CCDC data access policies and citation 
# guidelines are available at http://www.ccdc.cam.ac.uk/access/V1 
# 
# Audit and citation data items may have been added by the CCDC. 
# Please retain this information to preserve the provenance of 
# this file and to allow appropriate attribution of the data. 
# 
#######################################################################

data_bFP
_database_code_depnum_ccdc_archive 'CCDC 1947368'
loop_
_audit_author_name
_audit_author_address
'Daniel W. Paley'
;Columbia University
United States of America
;
_audit_update_record             
;
2019-08-15 deposited with the CCDC.	2019-10-07 downloaded from the CCDC.
;
_audit_creation_date             2015-11-17
_audit_creation_method           
;
Olex2 1.2
(compiled 2015.09.30 svn.r3233 for OlexSys, GUI svn.r5103)
;
_chemical_name_common            ?
_chemical_name_systematic        ?
_chemical_formula_moiety         'C48 H28, 0.5(C H Cl3)'
_chemical_formula_sum            'C48.50 H28.50 Cl1.50'
_chemical_formula_weight         664.39
_chemical_melting_point          ?
_chemical_oxdiff_formula         'c48.5 h28.5 cl1.5'
loop_
_atom_type_symbol
_atom_type_description
_atom_type_scat_dispersion_real
_atom_type_scat_dispersion_imag
_atom_type_scat_source
C C 0.0181 0.0091 'International Tables Vol C Tables 4.2.6.8 and 6.1.1.4'
H H 0.0000 0.0000 'International Tables Vol C Tables 4.2.6.8 and 6.1.1.4'
Cl Cl 0.3639 0.7018 'International Tables Vol C Tables 4.2.6.8 and 6.1.1.4'

_shelx_space_group_comment       
;
The symmetry employed for this shelxl refinement is uniquely defined
by the following loop, which should always be used as a source of
symmetry information in preference to the above space-group names.
They are only intended as comments.
;
_space_group_crystal_system      monoclinic
_space_group_IT_number           15
_space_group_name_H-M_alt        'C 1 2/c 1'
_space_group_name_Hall           '-C 2yc'
loop_
_space_group_symop_operation_xyz
'x, y, z'
'-x, y, -z+1/2'
'x+1/2, y+1/2, z'
'-x+1/2, y+1/2, -z+1/2'
'-x, -y, -z'
'x, -y, z-1/2'
'-x+1/2, -y+1/2, -z'
'x+1/2, -y+1/2, z-1/2'

_cell_length_a                   17.38224(13)
_cell_length_b                   15.79468(12)
_cell_length_c                   24.01834(18)
_cell_angle_alpha                90
_cell_angle_beta                 92.2024(7)
_cell_angle_gamma                90
_cell_volume                     6589.29(9)
_cell_formula_units_Z            8
_cell_measurement_reflns_used    26959
_cell_measurement_temperature    104(7)
_cell_measurement_theta_max      71.3700
_cell_measurement_theta_min      4.2110
_shelx_estimated_absorpt_T_max   ?
_shelx_estimated_absorpt_T_min   ?
_exptl_absorpt_coefficient_mu    1.668
_exptl_absorpt_correction_T_max  0.873
_exptl_absorpt_correction_T_min  0.658
_exptl_absorpt_correction_type   gaussian
_exptl_absorpt_process_details   
;
CrysAlisPro, Agilent Technologies,
Version 1.171.37.34 (release 22-05-2014 CrysAlis171 .NET)
(compiled May 22 2014,16:03:01)
Numerical absorption correction based on gaussian integration over
			a multifaceted crystal model
Empirical absorption correction using spherical harmonics,
 implemented in SCALE3 ABSPACK scaling algorithm.
;
_exptl_absorpt_special_details   ?
_exptl_crystal_colour            colourless
_exptl_crystal_density_diffrn    1.339
_exptl_crystal_density_meas      ?
_exptl_crystal_density_method    ?
_exptl_crystal_description       irregular
_exptl_crystal_F_000             2760
_exptl_crystal_size_max          0.4292
_exptl_crystal_size_mid          0.1441
_exptl_crystal_size_min          0.0904
_exptl_transmission_factor_max   ?
_exptl_transmission_factor_min   ?
_diffrn_reflns_av_R_equivalents  0.0587
_diffrn_reflns_av_unetI/netI     0.0269
_diffrn_reflns_Laue_measured_fraction_full 1.000
_diffrn_reflns_Laue_measured_fraction_max 0.996
_diffrn_reflns_limit_h_max       21
_diffrn_reflns_limit_h_min       -20
_diffrn_reflns_limit_k_max       18
_diffrn_reflns_limit_k_min       -19
_diffrn_reflns_limit_l_max       27
_diffrn_reflns_limit_l_min       -29
_diffrn_reflns_number            47924
_diffrn_reflns_point_group_measured_fraction_full 1.000
_diffrn_reflns_point_group_measured_fraction_max 0.996
_diffrn_reflns_theta_full        67.684
_diffrn_reflns_theta_max         71.585
_diffrn_reflns_theta_min         4.165
_diffrn_ambient_environment      N~2~
_diffrn_ambient_temperature      104(7)
_diffrn_detector                 'CCD plate'
_diffrn_detector_area_resol_mean 8.0549
_diffrn_detector_type            EosS2
_diffrn_measured_fraction_theta_full 1.000
_diffrn_measured_fraction_theta_max 0.996
_diffrn_measurement_details      
;
#__ type_ start__ end____ width___ exp.time_
  1 omega    9.00  103.00   1.0000    1.0000
omega____ theta____ kappa____ phi______ frames
    -       35.5316   77.0000   60.0000 94

#__ type_ start__ end____ width___ exp.time_
  2 omega  -32.00   52.00   1.0000    1.0000
omega____ theta____ kappa____ phi______ frames
    -       35.5316  -57.0000   30.0000 84

#__ type_ start__ end____ width___ exp.time_
  3 omega  -34.00   55.00   1.0000    1.0000
omega____ theta____ kappa____ phi______ frames
    -       35.5316  -37.0000   60.0000 89

#__ type_ start__ end____ width___ exp.time_
  4 omega    1.00   74.00   1.0000    1.0000
omega____ theta____ kappa____ phi______ frames
    -       35.5316  -99.0000 -180.0000 73

#__ type_ start__ end____ width___ exp.time_
  5 omega    1.00   74.00   1.0000    1.0000
omega____ theta____ kappa____ phi______ frames
    -       35.5316  -99.0000   90.0000 73

#__ type_ start__ end____ width___ exp.time_
  6 omega   19.00  103.00   1.0000    1.0000
omega____ theta____ kappa____ phi______ frames
    -       35.5316   57.0000 -120.0000 84

#__ type_ start__ end____ width___ exp.time_
  7 omega    1.00   74.00   1.0000    1.0000
omega____ theta____ kappa____ phi______ frames
    -       35.5316  -99.0000  -60.0000 73

#__ type_ start__ end____ width___ exp.time_
  8 omega   19.00  103.00   1.0000    1.0000
omega____ theta____ kappa____ phi______ frames
    -       35.5316   57.0000  -60.0000 84

#__ type_ start__ end____ width___ exp.time_
  9 omega    6.00  107.00   1.0000    1.0000
omega____ theta____ kappa____ phi______ frames
    -       35.5316   19.0000 -120.0000 101

#__ type_ start__ end____ width___ exp.time_
 10 omega    9.00  103.00   1.0000    1.0000
omega____ theta____ kappa____ phi______ frames
    -       35.5316   77.0000    0.0000 94

#__ type_ start__ end____ width___ exp.time_
 11 omega   39.00  109.00   1.0000    3.0000
omega____ theta____ kappa____ phi______ frames
    -      108.0000  -94.0000    0.0000 70

#__ type_ start__ end____ width___ exp.time_
 12 omega   37.00   95.00   1.0000    3.0000
omega____ theta____ kappa____ phi______ frames
    -      108.0000  -24.0000  126.8798 58

#__ type_ start__ end____ width___ exp.time_
 13 omega   40.00   99.00   1.0000    3.0000
omega____ theta____ kappa____ phi______ frames
    -      108.0000  -45.0000 -180.0000 59

#__ type_ start__ end____ width___ exp.time_
 14 omega   38.00   91.00   1.0000    3.0000
omega____ theta____ kappa____ phi______ frames
    -      108.0000  -30.0000   30.0000 53

#__ type_ start__ end____ width___ exp.time_
 15 omega   90.00  175.00   1.0000    3.0000
omega____ theta____ kappa____ phi______ frames
    -      108.0000   61.0000   30.0000 85

#__ type_ start__ end____ width___ exp.time_
 16 omega   90.00  175.00   1.0000    3.0000
omega____ theta____ kappa____ phi______ frames
    -      108.0000   61.0000   60.0000 85

#__ type_ start__ end____ width___ exp.time_
 17 omega   39.00   94.00   1.0000    3.0000
omega____ theta____ kappa____ phi______ frames
    -      108.0000  -40.0000  -76.9681 55

#__ type_ start__ end____ width___ exp.time_
 18 omega   37.00   97.00   1.0000    3.0000
omega____ theta____ kappa____ phi______ frames
    -      108.0000  -23.0000  -82.6395 60

#__ type_ start__ end____ width___ exp.time_
 19 omega   39.00  109.00   1.0000    3.0000
omega____ theta____ kappa____ phi______ frames
    -      108.0000  -94.0000  120.0000 70

#__ type_ start__ end____ width___ exp.time_
 20 omega   38.00  116.00   1.0000    3.0000
omega____ theta____ kappa____ phi______ frames
    -      108.0000 -111.0000  120.0000 78

#__ type_ start__ end____ width___ exp.time_
 21 omega   38.00  116.00   1.0000    3.0000
omega____ theta____ kappa____ phi______ frames
    -      108.0000 -111.0000 -120.0000 78

#__ type_ start__ end____ width___ exp.time_
 22 omega   87.00  178.00   1.0000    3.0000
omega____ theta____ kappa____ phi______ frames
    -      108.0000   30.0000   90.0000 91

#__ type_ start__ end____ width___ exp.time_
 23 omega   39.00  109.00   1.0000    3.0000
omega____ theta____ kappa____ phi______ frames
    -      108.0000  -94.0000  150.0000 70

#__ type_ start__ end____ width___ exp.time_
 24 omega  100.00  178.00   1.0000    3.0000
omega____ theta____ kappa____ phi______ frames
    -      108.0000  111.0000   30.0000 78

#__ type_ start__ end____ width___ exp.time_
 25 omega   40.00  135.00   1.0000    3.0000
omega____ theta____ kappa____ phi______ frames
    -      108.0000  -77.0000    0.0000 95

#__ type_ start__ end____ width___ exp.time_
 26 omega   87.00  178.00   1.0000    3.0000
omega____ theta____ kappa____ phi______ frames
    -      108.0000   30.0000 -150.0000 91

#__ type_ start__ end____ width___ exp.time_
 27 omega   38.00  116.00   1.0000    3.0000
omega____ theta____ kappa____ phi______ frames
    -      108.0000 -111.0000  -60.0000 78

#__ type_ start__ end____ width___ exp.time_
 28 omega   38.00  116.00   1.0000    3.0000
omega____ theta____ kappa____ phi______ frames
    -      108.0000 -111.0000  -30.0000 78

#__ type_ start__ end____ width___ exp.time_
 29 omega   70.00  178.00   1.0000    3.0000
omega____ theta____ kappa____ phi______ frames
    -      108.0000   15.0000 -180.0000 108

#__ type_ start__ end____ width___ exp.time_
 30 omega   87.00  178.00   1.0000    3.0000
omega____ theta____ kappa____ phi______ frames
    -      108.0000   30.0000  -30.0000 91

#__ type_ start__ end____ width___ exp.time_
 31 omega   40.00  138.00   1.0000    3.0000
omega____ theta____ kappa____ phi______ frames
    -      108.0000  -83.0000 -155.3576 98

#__ type_ start__ end____ width___ exp.time_
 32 omega  100.00  178.00   1.0000    3.0000
omega____ theta____ kappa____ phi______ frames
    -      108.0000  111.0000  -90.0000 78

#__ type_ start__ end____ width___ exp.time_
 33 omega   38.00  116.00   1.0000    3.0000
omega____ theta____ kappa____ phi______ frames
    -      108.0000 -111.0000   60.0000 78

#__ type_ start__ end____ width___ exp.time_
 34 omega   39.00  109.00   1.0000    3.0000
omega____ theta____ kappa____ phi______ frames
    -      108.0000  -94.0000 -180.0000 70

#__ type_ start__ end____ width___ exp.time_
 35 omega   38.00   91.00   1.0000    3.0000
omega____ theta____ kappa____ phi______ frames
    -      108.0000  -30.0000  -30.0000 53

#__ type_ start__ end____ width___ exp.time_
 36 omega   40.00  135.00   1.0000    3.0000
omega____ theta____ kappa____ phi______ frames
    -      108.0000  -77.0000  -90.0000 95

#__ type_ start__ end____ width___ exp.time_
 37 omega   90.00  161.00   1.0000    3.0000
omega____ theta____ kappa____ phi______ frames
    -      108.0000   61.0000 -120.0000 71
;
_diffrn_measurement_device       'four-circle diffractometer'
_diffrn_measurement_device_type  'SuperNova, Dual, Cu at zero, EosS2'
_diffrn_measurement_method       '\w scans'
_diffrn_orient_matrix_UB_11      -0.0722860000
_diffrn_orient_matrix_UB_12      -0.0565157000
_diffrn_orient_matrix_UB_13      -0.0007348000
_diffrn_orient_matrix_UB_21      -0.0343572000
_diffrn_orient_matrix_UB_22      0.0505383000
_diffrn_orient_matrix_UB_23      -0.0498688000
_diffrn_orient_matrix_UB_31      0.0383224000
_diffrn_orient_matrix_UB_32      -0.0613116000
_diffrn_orient_matrix_UB_33      -0.0403899000
_diffrn_radiation_monochromator  mirror
_diffrn_radiation_probe          x-ray
_diffrn_radiation_type           CuK\a
_diffrn_radiation_wavelength     1.54184
_diffrn_source                   'sealed X-ray tube'
_diffrn_source_type              'SuperNova (Cu) X-ray Source'
_reflns_Friedel_coverage         0.000
_reflns_Friedel_fraction_full    .
_reflns_Friedel_fraction_max     .
_reflns_number_gt                6166
_reflns_number_total             6423
_reflns_odcompleteness_completeness 99.95
_reflns_odcompleteness_iscentric 1
_reflns_odcompleteness_theta     66.97
_reflns_special_details          
;
 Reflections were merged by SHELXL according to the crystal
 class for the calculation of statistics and refinement.
 
 _reflns_Friedel_fraction is defined as the number of unique
 Friedel pairs measured divided by the number that would be
 possible theoretically, ignoring centric projections and
 systematic absences.
;
_reflns_threshold_expression     'I > 2\s(I)'
_computing_cell_refinement       
;
CrysAlisPro, Agilent Technologies,
Version 1.171.37.34 (release 22-05-2014 CrysAlis171 .NET)
(compiled May 22 2014,16:03:01)
;
_computing_data_collection       
;
CrysAlisPro, Agilent Technologies,
Version 1.171.37.34 (release 22-05-2014 CrysAlis171 .NET)
(compiled May 22 2014,16:03:01)
;
_computing_data_reduction        
;
CrysAlisPro, Agilent Technologies,
Version 1.171.37.34 (release 22-05-2014 CrysAlis171 .NET)
(compiled May 22 2014,16:03:01)
;
_computing_molecular_graphics    'Olex2 (Dolomanov et al., 2009)'
_computing_publication_material  'Olex2 (Dolomanov et al., 2009)'
_computing_structure_refinement  'ShelXL (Sheldrick, 2015)'
_computing_structure_solution    'ShelXS (Sheldrick, 2008)'
_refine_diff_density_max         0.518
_refine_diff_density_min         -0.615
_refine_diff_density_rms         0.054
_refine_ls_extinction_coef       .
_refine_ls_extinction_method     none
_refine_ls_goodness_of_fit_ref   1.023
_refine_ls_hydrogen_treatment    constr
_refine_ls_matrix_type           full
_refine_ls_number_parameters     469
_refine_ls_number_reflns         6423
_refine_ls_number_restraints     0
_refine_ls_R_factor_all          0.0544
_refine_ls_R_factor_gt           0.0531
_refine_ls_restrained_S_all      1.023
_refine_ls_shift/su_max          0.004
_refine_ls_shift/su_mean         0.001
_refine_ls_structure_factor_coef Fsqd
_refine_ls_weighting_details     
'w=1/[\s^2^(Fo^2^)+(0.0770P)^2^+9.6540P] where P=(Fo^2^+2Fc^2^)/3'
_refine_ls_weighting_scheme      calc
_refine_ls_wR_factor_gt          0.1402
_refine_ls_wR_factor_ref         0.1415
_refine_special_details          ?
_olex2_refinement_description    
;
1. Fixed Uiso
 At 1.2 times of:
  All C(H) groups
2. Others
 Fixed Sof: C51(0.5) H51(0.5) Cl52(0.5) Cl53(0.5) Cl54(0.5)
3.a Ternary CH refined with riding coordinates:
 C51(H51)
3.b Aromatic/amide H refined with riding coordinates:
 C3(H3), C5(H5), C6(H6), C7(H7), C8(H8), C10(H10), C14(H14), C16(H16),
 C17(H17), C18(H18), C19(H19), C21(H21), C25(H25), C26(H26), C27(H27), C28(H28),
  C31(H31), C32(H32), C33(H33), C34(H34), C38(H38), C39(H39), C40(H40),
 C41(H41), C44(H44), C45(H45), C46(H46), C47(H47)
;
_atom_sites_solution_hydrogens   geom
_atom_sites_solution_primary     ?
_atom_sites_solution_secondary   ?
loop_
_atom_site_label
_atom_site_type_symbol
_atom_site_fract_x
_atom_site_fract_y
_atom_site_fract_z
_atom_site_U_iso_or_equiv
_atom_site_adp_type
_atom_site_occupancy
_atom_site_site_symmetry_order
_atom_site_calc_flag
_atom_site_refinement_flags_posn
_atom_site_refinement_flags_adp
_atom_site_refinement_flags_occupancy
_atom_site_disorder_assembly
_atom_site_disorder_group
C1 C 0.44747(9) 0.72872(10) 0.33959(6) 0.0165(3) Uani 1 1 d . . . . .
C2 C 0.47544(9) 0.81763(9) 0.33692(6) 0.0155(3) Uani 1 1 d . . . . .
C3 C 0.54777(9) 0.84003(10) 0.32102(6) 0.0183(3) Uani 1 1 d . . . . .
H3 H 0.5848 0.7972 0.3147 0.022 Uiso 1 1 calc R . . . .
C4 C 0.56776(9) 0.92613(11) 0.31396(6) 0.0197(3) Uani 1 1 d . . . . .
C5 C 0.64256(10) 0.95089(12) 0.29874(7) 0.0262(4) Uani 1 1 d . . . . .
H5 H 0.6807 0.9090 0.2932 0.031 Uiso 1 1 calc R . . . .
C6 C 0.66017(11) 1.03468(13) 0.29196(7) 0.0318(4) Uani 1 1 d . . . . .
H6 H 0.7104 1.0505 0.2817 0.038 Uiso 1 1 calc R . . . .
C7 C 0.60442(12) 1.09716(12) 0.30010(7) 0.0325(4) Uani 1 1 d . . . . .
H7 H 0.6173 1.1551 0.2954 0.039 Uiso 1 1 calc R . . . .
C8 C 0.53145(11) 1.07551(11) 0.31479(7) 0.0263(4) Uani 1 1 d . . . . .
H8 H 0.4943 1.1186 0.3202 0.032 Uiso 1 1 calc R . . . .
C9 C 0.51110(10) 0.98934(10) 0.32194(6) 0.0197(3) Uani 1 1 d . . . . .
C10 C 0.43586(9) 0.96458(10) 0.33602(6) 0.0177(3) Uani 1 1 d . . . . .
H10 H 0.3971 1.0064 0.3395 0.021 Uiso 1 1 calc R . . . .
C11 C 0.41832(9) 0.88111(10) 0.34472(6) 0.0156(3) Uani 1 1 d . . . . .
C12 C 0.34032(9) 0.84787(9) 0.35696(6) 0.0163(3) Uani 1 1 d . . . . .
C13 C 0.31901(9) 0.78448(9) 0.31263(6) 0.0164(3) Uani 1 1 d . . . . .
C14 C 0.25555(9) 0.78985(10) 0.27700(7) 0.0200(3) Uani 1 1 d . . . . .
H14 H 0.2173 0.8313 0.2835 0.024 Uiso 1 1 calc R . . . .
C15 C 0.24610(9) 0.73444(11) 0.23057(7) 0.0219(3) Uani 1 1 d . . . . .
C16 C 0.18182(11) 0.74031(12) 0.19250(8) 0.0300(4) Uani 1 1 d . . . . .
H16 H 0.1430 0.7814 0.1983 0.036 Uiso 1 1 calc R . . . .
C17 C 0.17528(12) 0.68718(13) 0.14751(8) 0.0369(5) Uani 1 1 d . . . . .
H17 H 0.1320 0.6918 0.1223 0.044 Uiso 1 1 calc R . . . .
C18 C 0.23187(12) 0.62603(13) 0.13822(8) 0.0361(5) Uani 1 1 d . . . . .
H18 H 0.2264 0.5893 0.1070 0.043 Uiso 1 1 calc R . . . .
C19 C 0.29475(11) 0.61906(12) 0.17377(7) 0.0294(4) Uani 1 1 d . . . . .
H19 H 0.3330 0.5778 0.1669 0.035 Uiso 1 1 calc R . . . .
C20 C 0.30362(10) 0.67304(10) 0.22105(6) 0.0211(3) Uani 1 1 d . . . . .
C21 C 0.36910(9) 0.66854(10) 0.25797(7) 0.0196(3) Uani 1 1 d . . . . .
H21 H 0.4082 0.6280 0.2516 0.024 Uiso 1 1 calc R . . . .
C22 C 0.37667(9) 0.72214(9) 0.30287(6) 0.0165(3) Uani 1 1 d . . . . .
C23 C 0.47840(9) 0.66622(10) 0.37188(6) 0.0177(3) Uani 1 1 d . . . . .
C24 C 0.54689(9) 0.67162(11) 0.41105(7) 0.0202(3) Uani 1 1 d . . . . .
C25 C 0.58926(10) 0.73993(11) 0.43209(7) 0.0241(3) Uani 1 1 d . . . . .
H25 H 0.5770 0.7959 0.4204 0.029 Uiso 1 1 calc R . . . .
C26 C 0.64979(11) 0.72557(13) 0.47045(8) 0.0323(4) Uani 1 1 d . . . . .
H26 H 0.6784 0.7722 0.4853 0.039 Uiso 1 1 calc R . . . .
C27 C 0.66888(11) 0.64369(15) 0.48741(9) 0.0384(5) Uani 1 1 d . . . . .
H27 H 0.7118 0.6347 0.5124 0.046 Uiso 1 1 calc R . . . .
C28 C 0.62578(11) 0.57545(13) 0.46809(8) 0.0326(4) Uani 1 1 d . . . . .
H28 H 0.6381 0.5196 0.4801 0.039 Uiso 1 1 calc R . . . .
C29 C 0.56435(10) 0.58984(11) 0.43087(7) 0.0235(3) Uani 1 1 d . . . . .
C30 C 0.50554(10) 0.53133(11) 0.40929(7) 0.0233(3) Uani 1 1 d . . . . .
C31 C 0.49573(12) 0.44545(12) 0.42050(8) 0.0319(4) Uani 1 1 d . . . . .
H31 H 0.5335 0.4150 0.4420 0.038 Uiso 1 1 calc R . . . .
C32 C 0.42981(13) 0.40548(12) 0.39973(9) 0.0364(5) Uani 1 1 d . . . . .
H32 H 0.4225 0.3469 0.4067 0.044 Uiso 1 1 calc R . . . .
C33 C 0.37430(11) 0.45016(11) 0.36887(8) 0.0298(4) Uani 1 1 d . . . . .
H33 H 0.3286 0.4222 0.3560 0.036 Uiso 1 1 calc R . . . .
C34 C 0.38471(10) 0.53567(10) 0.35653(7) 0.0224(3) Uani 1 1 d . . . . .
H34 H 0.3466 0.5657 0.3351 0.027 Uiso 1 1 calc R . . . .
C35 C 0.45158(9) 0.57646(10) 0.37602(6) 0.0187(3) Uani 1 1 d . . . . .
C36 C 0.30124(9) 0.86467(9) 0.40353(6) 0.0174(3) Uani 1 1 d . . . . .
C37 C 0.32509(9) 0.92233(10) 0.45079(6) 0.0175(3) Uani 1 1 d . . . . .
C38 C 0.38855(9) 0.97510(11) 0.46042(7) 0.0222(3) Uani 1 1 d . . . . .
H38 H 0.4266 0.9799 0.4333 0.027 Uiso 1 1 calc R . . . .
C39 C 0.39592(10) 1.02074(12) 0.50994(7) 0.0267(4) Uani 1 1 d . . . . .
H39 H 0.4389 1.0572 0.5161 0.032 Uiso 1 1 calc R . . . .
C40 C 0.34153(11) 1.01374(13) 0.55037(7) 0.0296(4) Uani 1 1 d . . . . .
H40 H 0.3471 1.0458 0.5837 0.035 Uiso 1 1 calc R . . . .
C41 C 0.27911(11) 0.96008(12) 0.54226(7) 0.0276(4) Uani 1 1 d . . . . .
H41 H 0.2422 0.9542 0.5702 0.033 Uiso 1 1 calc R . . . .
C42 C 0.27119(9) 0.91486(10) 0.49263(6) 0.0206(3) Uani 1 1 d . . . . .
C43 C 0.21268(9) 0.85341(10) 0.47510(7) 0.0205(3) Uani 1 1 d . . . . .
C44 C 0.15046(10) 0.82263(11) 0.50416(7) 0.0254(4) Uani 1 1 d . . . . .
H44 H 0.1401 0.8438 0.5401 0.031 Uiso 1 1 calc R . . . .
C45 C 0.10416(10) 0.76077(11) 0.47963(8) 0.0274(4) Uani 1 1 d . . . . .
H45 H 0.0612 0.7397 0.4986 0.033 Uiso 1 1 calc R . . . .
C46 C 0.12036(10) 0.72948(11) 0.42742(8) 0.0274(4) Uani 1 1 d . . . . .
H46 H 0.0885 0.6865 0.4112 0.033 Uiso 1 1 calc R . . . .
C47 C 0.18250(10) 0.75990(11) 0.39837(7) 0.0245(4) Uani 1 1 d . . . . .
H47 H 0.1930 0.7376 0.3627 0.029 Uiso 1 1 calc R . . . .
C48 C 0.22900(9) 0.82301(10) 0.42190(7) 0.0188(3) Uani 1 1 d . . . . .
C51 C 0.5061(3) 0.3955(2) 0.27737(19) 0.0379(9) Uani 0.5 1 d . . P A -1
H51 H 0.4789 0.4056 0.3127 0.045 Uiso 0.5 1 calc R . P A -1
Cl52 Cl 0.59539(9) 0.44823(7) 0.28260(5) 0.0444(3) Uani 0.5 1 d . . P A -1
Cl53 Cl 0.44987(10) 0.43724(10) 0.22290(5) 0.0564(4) Uani 0.5 1 d . . P A -1
Cl54 Cl 0.51998(7) 0.28777(7) 0.27073(10) 0.0861(7) Uani 0.5 1 d . . P A -1

loop_
_atom_site_aniso_label
_atom_site_aniso_U_11
_atom_site_aniso_U_22
_atom_site_aniso_U_33
_atom_site_aniso_U_23
_atom_site_aniso_U_13
_atom_site_aniso_U_12
C1 0.0163(7) 0.0142(7) 0.0195(7) -0.0030(5) 0.0052(6) 0.0000(5)
C2 0.0177(7) 0.0137(7) 0.0153(7) -0.0014(5) 0.0017(5) -0.0014(6)
C3 0.0189(7) 0.0183(8) 0.0178(7) -0.0044(6) 0.0034(6) -0.0007(6)
C4 0.0219(8) 0.0233(8) 0.0140(7) -0.0035(6) 0.0025(6) -0.0080(6)
C5 0.0250(8) 0.0341(10) 0.0200(8) -0.0052(7) 0.0057(6) -0.0115(7)
C6 0.0327(10) 0.0408(11) 0.0222(8) 0.0000(7) 0.0051(7) -0.0218(8)
C7 0.0450(11) 0.0276(9) 0.0246(8) 0.0032(7) -0.0011(8) -0.0224(8)
C8 0.0378(10) 0.0188(8) 0.0220(8) 0.0008(6) -0.0011(7) -0.0103(7)
C9 0.0269(8) 0.0180(8) 0.0142(7) -0.0001(6) 0.0009(6) -0.0056(6)
C10 0.0227(8) 0.0132(7) 0.0174(7) -0.0004(6) 0.0011(6) 0.0008(6)
C11 0.0176(7) 0.0150(7) 0.0142(7) -0.0009(5) 0.0012(5) -0.0004(6)
C12 0.0177(7) 0.0115(7) 0.0197(7) 0.0019(6) 0.0010(6) 0.0018(5)
C13 0.0187(7) 0.0129(7) 0.0179(7) 0.0018(5) 0.0039(6) -0.0024(6)
C14 0.0186(7) 0.0170(7) 0.0246(8) 0.0040(6) 0.0022(6) -0.0022(6)
C15 0.0232(8) 0.0207(8) 0.0217(8) 0.0063(6) -0.0010(6) -0.0098(6)
C16 0.0287(9) 0.0270(9) 0.0335(9) 0.0089(7) -0.0078(7) -0.0099(7)
C17 0.0407(11) 0.0368(11) 0.0319(10) 0.0080(8) -0.0147(8) -0.0197(9)
C18 0.0458(11) 0.0387(11) 0.0237(9) -0.0044(8) -0.0016(8) -0.0235(9)
C19 0.0339(9) 0.0308(9) 0.0240(8) -0.0057(7) 0.0067(7) -0.0163(8)
C20 0.0251(8) 0.0199(8) 0.0184(7) 0.0007(6) 0.0044(6) -0.0114(6)
C21 0.0211(8) 0.0157(7) 0.0225(8) -0.0016(6) 0.0064(6) -0.0037(6)
C22 0.0182(7) 0.0127(7) 0.0188(7) 0.0009(6) 0.0032(6) -0.0031(5)
C23 0.0181(7) 0.0147(7) 0.0208(7) -0.0021(6) 0.0051(6) 0.0006(6)
C24 0.0184(7) 0.0211(8) 0.0214(8) 0.0012(6) 0.0045(6) 0.0026(6)
C25 0.0215(8) 0.0247(8) 0.0260(8) 0.0012(7) 0.0009(6) -0.0018(6)
C26 0.0272(9) 0.0359(10) 0.0332(10) 0.0051(8) -0.0057(7) -0.0094(8)
C27 0.0278(9) 0.0468(12) 0.0398(11) 0.0163(9) -0.0116(8) -0.0049(8)
C28 0.0288(9) 0.0318(10) 0.0369(10) 0.0143(8) -0.0026(8) 0.0013(7)
C29 0.0236(8) 0.0234(8) 0.0239(8) 0.0044(6) 0.0042(6) 0.0034(7)
C30 0.0275(8) 0.0191(8) 0.0235(8) 0.0012(6) 0.0051(6) 0.0036(6)
C31 0.0427(11) 0.0194(9) 0.0334(10) 0.0055(7) -0.0010(8) 0.0048(8)
C32 0.0533(12) 0.0146(8) 0.0413(11) 0.0031(7) -0.0010(9) -0.0033(8)
C33 0.0383(10) 0.0167(8) 0.0346(9) -0.0024(7) 0.0029(8) -0.0060(7)
C34 0.0263(8) 0.0155(8) 0.0256(8) -0.0021(6) 0.0038(6) -0.0002(6)
C35 0.0229(8) 0.0135(7) 0.0202(7) -0.0016(6) 0.0075(6) 0.0016(6)
C36 0.0180(7) 0.0138(7) 0.0204(7) 0.0014(6) 0.0013(6) 0.0031(6)
C37 0.0199(7) 0.0150(7) 0.0176(7) 0.0008(6) 0.0002(6) 0.0053(6)
C38 0.0223(8) 0.0236(8) 0.0209(8) -0.0027(6) 0.0015(6) 0.0015(6)
C39 0.0258(8) 0.0293(9) 0.0246(8) -0.0061(7) -0.0033(7) 0.0009(7)
C40 0.0346(10) 0.0346(10) 0.0192(8) -0.0070(7) -0.0018(7) 0.0042(8)
C41 0.0303(9) 0.0327(9) 0.0201(8) -0.0017(7) 0.0055(7) 0.0045(7)
C42 0.0238(8) 0.0202(8) 0.0178(7) 0.0012(6) 0.0015(6) 0.0060(6)
C43 0.0222(8) 0.0180(7) 0.0216(8) 0.0036(6) 0.0039(6) 0.0055(6)
C44 0.0284(9) 0.0252(9) 0.0233(8) 0.0035(7) 0.0091(7) 0.0054(7)
C45 0.0248(8) 0.0235(9) 0.0347(9) 0.0084(7) 0.0128(7) 0.0013(7)
C46 0.0254(8) 0.0206(8) 0.0367(10) 0.0009(7) 0.0074(7) -0.0048(7)
C47 0.0250(8) 0.0220(8) 0.0271(8) -0.0015(7) 0.0078(6) -0.0021(6)
C48 0.0192(7) 0.0153(7) 0.0220(8) 0.0030(6) 0.0043(6) 0.0035(6)
C51 0.045(2) 0.0205(18) 0.050(2) 0.0031(16) 0.028(2) -0.0071(18)
Cl52 0.0465(7) 0.0309(5) 0.0568(7) 0.0021(4) 0.0141(6) 0.0026(5)
Cl53 0.0466(7) 0.0723(10) 0.0506(7) 0.0194(6) 0.0067(6) 0.0046(8)
Cl54 0.0399(8) 0.0222(5) 0.199(2) 0.0198(8) 0.0383(9) 0.0045(4)

_geom_special_details            
;
 All esds (except the esd in the dihedral angle between two l.s. planes)
 are estimated using the full covariance matrix.  The cell esds are taken
 into account individually in the estimation of esds in distances, angles
 and torsion angles; correlations between esds in cell parameters are only
 used when they are defined by crystal symmetry.  An approximate (isotropic)
 treatment of cell esds is used for estimating esds involving l.s. planes.
;
loop_
_geom_bond_atom_site_label_1
_geom_bond_atom_site_label_2
_geom_bond_distance
_geom_bond_site_symmetry_2
_geom_bond_publ_flag
C1 C2 1.488(2) . ?
C1 C22 1.490(2) . ?
C1 C23 1.354(2) . ?
C2 C3 1.374(2) . ?
C2 C11 1.428(2) . ?
C3 H3 0.9500 . ?
C3 C4 1.415(2) . ?
C4 C5 1.419(2) . ?
C4 C9 1.421(2) . ?
C5 H5 0.9500 . ?
C5 C6 1.369(3) . ?
C6 H6 0.9500 . ?
C6 C7 1.402(3) . ?
C7 H7 0.9500 . ?
C7 C8 1.373(3) . ?
C8 H8 0.9500 . ?
C8 C9 1.418(2) . ?
C9 C10 1.418(2) . ?
C10 H10 0.9500 . ?
C10 C11 1.371(2) . ?
C11 C12 1.494(2) . ?
C12 C13 1.498(2) . ?
C12 C36 1.357(2) . ?
C13 C14 1.372(2) . ?
C13 C22 1.431(2) . ?
C14 H14 0.9500 . ?
C14 C15 1.422(2) . ?
C15 C16 1.419(2) . ?
C15 C20 1.418(3) . ?
C16 H16 0.9500 . ?
C16 C17 1.369(3) . ?
C17 H17 0.9500 . ?
C17 C18 1.403(3) . ?
C18 H18 0.9500 . ?
C18 C19 1.365(3) . ?
C19 H19 0.9500 . ?
C19 C20 1.424(2) . ?
C20 C21 1.418(2) . ?
C21 H21 0.9500 . ?
C21 C22 1.373(2) . ?
C23 C24 1.491(2) . ?
C23 C35 1.497(2) . ?
C24 C25 1.390(2) . ?
C24 C29 1.406(2) . ?
C25 H25 0.9500 . ?
C25 C26 1.390(2) . ?
C26 H26 0.9500 . ?
C26 C27 1.392(3) . ?
C27 H27 0.9500 . ?
C27 C28 1.383(3) . ?
C28 H28 0.9500 . ?
C28 C29 1.385(2) . ?
C29 C30 1.458(2) . ?
C30 C31 1.395(2) . ?
C30 C35 1.403(2) . ?
C31 H31 0.9500 . ?
C31 C32 1.384(3) . ?
C32 H32 0.9500 . ?
C32 C33 1.387(3) . ?
C33 H33 0.9500 . ?
C33 C34 1.396(2) . ?
C34 H34 0.9500 . ?
C34 C35 1.394(2) . ?
C36 C37 1.501(2) . ?
C36 C48 1.499(2) . ?
C37 C38 1.395(2) . ?
C37 C42 1.405(2) . ?
C38 H38 0.9500 . ?
C38 C39 1.392(2) . ?
C39 H39 0.9500 . ?
C39 C40 1.386(3) . ?
C40 H40 0.9500 . ?
C40 C41 1.385(3) . ?
C41 H41 0.9500 . ?
C41 C42 1.392(2) . ?
C42 C43 1.456(2) . ?
C43 C44 1.397(2) . ?
C43 C48 1.404(2) . ?
C44 H44 0.9500 . ?
C44 C45 1.383(3) . ?
C45 H45 0.9500 . ?
C45 C46 1.387(3) . ?
C46 H46 0.9500 . ?
C46 C47 1.394(2) . ?
C47 H47 0.9500 . ?
C47 C48 1.390(2) . ?
C51 H51 1.0000 . ?
C51 Cl52 1.761(5) . ?
C51 Cl53 1.733(5) . ?
C51 Cl54 1.727(4) . ?

loop_
_geom_angle_atom_site_label_1
_geom_angle_atom_site_label_2
_geom_angle_atom_site_label_3
_geom_angle
_geom_angle_site_symmetry_1
_geom_angle_site_symmetry_3
_geom_angle_publ_flag
C2 C1 C22 107.70(13) . . ?
C23 C1 C2 126.12(14) . . ?
C23 C1 C22 126.09(14) . . ?
C3 C2 C1 123.96(14) . . ?
C3 C2 C11 120.24(14) . . ?
C11 C2 C1 115.27(13) . . ?
C2 C3 H3 119.6 . . ?
C2 C3 C4 120.80(15) . . ?
C4 C3 H3 119.6 . . ?
C3 C4 C5 121.83(16) . . ?
C3 C4 C9 118.97(14) . . ?
C5 C4 C9 119.20(15) . . ?
C4 C5 H5 119.7 . . ?
C6 C5 C4 120.55(18) . . ?
C6 C5 H5 119.7 . . ?
C5 C6 H6 119.8 . . ?
C5 C6 C7 120.31(17) . . ?
C7 C6 H6 119.8 . . ?
C6 C7 H7 119.6 . . ?
C8 C7 C6 120.72(17) . . ?
C8 C7 H7 119.6 . . ?
C7 C8 H8 119.8 . . ?
C7 C8 C9 120.48(18) . . ?
C9 C8 H8 119.8 . . ?
C8 C9 C4 118.73(15) . . ?
C10 C9 C4 119.26(14) . . ?
C10 C9 C8 122.00(16) . . ?
C9 C10 H10 119.5 . . ?
C11 C10 C9 120.93(15) . . ?
C11 C10 H10 119.5 . . ?
C2 C11 C12 114.83(13) . . ?
C10 C11 C2 119.68(14) . . ?
C10 C11 C12 125.24(14) . . ?
C11 C12 C13 107.25(12) . . ?
C36 C12 C11 125.48(14) . . ?
C36 C12 C13 126.79(14) . . ?
C14 C13 C12 124.95(14) . . ?
C14 C13 C22 119.46(14) . . ?
C22 C13 C12 114.88(13) . . ?
C13 C14 H14 119.4 . . ?
C13 C14 C15 121.11(15) . . ?
C15 C14 H14 119.4 . . ?
C16 C15 C14 121.96(16) . . ?
C20 C15 C14 119.11(14) . . ?
C20 C15 C16 118.90(16) . . ?
C15 C16 H16 119.7 . . ?
C17 C16 C15 120.51(19) . . ?
C17 C16 H16 119.7 . . ?
C16 C17 H17 119.7 . . ?
C16 C17 C18 120.68(18) . . ?
C18 C17 H17 119.7 . . ?
C17 C18 H18 119.8 . . ?
C19 C18 C17 120.37(18) . . ?
C19 C18 H18 119.8 . . ?
C18 C19 H19 119.7 . . ?
C18 C19 C20 120.67(19) . . ?
C20 C19 H19 119.7 . . ?
C15 C20 C19 118.88(16) . . ?
C21 C20 C15 119.18(14) . . ?
C21 C20 C19 121.92(17) . . ?
C20 C21 H21 119.6 . . ?
C22 C21 C20 120.72(15) . . ?
C22 C21 H21 119.6 . . ?
C13 C22 C1 115.03(13) . . ?
C21 C22 C1 124.05(14) . . ?
C21 C22 C13 120.40(14) . . ?
C1 C23 C24 127.56(14) . . ?
C1 C23 C35 127.64(14) . . ?
C24 C23 C35 104.80(13) . . ?
C25 C24 C23 132.27(15) . . ?
C25 C24 C29 119.05(15) . . ?
C29 C24 C23 108.53(14) . . ?
C24 C25 H25 120.3 . . ?
C26 C25 C24 119.41(17) . . ?
C26 C25 H25 120.3 . . ?
C25 C26 H26 119.6 . . ?
C25 C26 C27 120.75(18) . . ?
C27 C26 H26 119.6 . . ?
C26 C27 H27 119.8 . . ?
C28 C27 C26 120.39(17) . . ?
C28 C27 H27 119.8 . . ?
C27 C28 H28 120.6 . . ?
C27 C28 C29 118.89(17) . . ?
C29 C28 H28 120.6 . . ?
C24 C29 C30 108.83(15) . . ?
C28 C29 C24 121.36(17) . . ?
C28 C29 C30 129.64(16) . . ?
C31 C30 C29 129.56(17) . . ?
C31 C30 C35 121.33(17) . . ?
C35 C30 C29 108.94(15) . . ?
C30 C31 H31 120.7 . . ?
C32 C31 C30 118.66(17) . . ?
C32 C31 H31 120.7 . . ?
C31 C32 H32 119.7 . . ?
C31 C32 C33 120.64(17) . . ?
C33 C32 H32 119.7 . . ?
C32 C33 H33 119.6 . . ?
C32 C33 C34 120.84(18) . . ?
C34 C33 H33 119.6 . . ?
C33 C34 H34 120.4 . . ?
C35 C34 C33 119.28(16) . . ?
C35 C34 H34 120.4 . . ?
C30 C35 C23 108.41(14) . . ?
C34 C35 C23 132.32(15) . . ?
C34 C35 C30 119.14(15) . . ?
C12 C36 C37 127.55(14) . . ?
C12 C36 C48 127.46(14) . . ?
C48 C36 C37 104.71(13) . . ?
C38 C37 C36 132.97(14) . . ?
C38 C37 C42 118.45(15) . . ?
C42 C37 C36 108.51(14) . . ?
C37 C38 H38 120.1 . . ?
C39 C38 C37 119.82(16) . . ?
C39 C38 H38 120.1 . . ?
C38 C39 H39 119.5 . . ?
C40 C39 C38 120.96(17) . . ?
C40 C39 H39 119.5 . . ?
C39 C40 H40 119.9 . . ?
C41 C40 C39 120.15(16) . . ?
C41 C40 H40 119.9 . . ?
C40 C41 H41 120.5 . . ?
C40 C41 C42 119.07(16) . . ?
C42 C41 H41 120.5 . . ?
C37 C42 C43 109.06(14) . . ?
C41 C42 C37 121.52(16) . . ?
C41 C42 C43 129.39(16) . . ?
C44 C43 C42 129.26(16) . . ?
C44 C43 C48 121.55(16) . . ?
C48 C43 C42 109.13(14) . . ?
C43 C44 H44 120.6 . . ?
C45 C44 C43 118.82(16) . . ?
C45 C44 H44 120.6 . . ?
C44 C45 H45 119.9 . . ?
C44 C45 C46 120.12(16) . . ?
C46 C45 H45 119.9 . . ?
C45 C46 H46 119.4 . . ?
C45 C46 C47 121.20(17) . . ?
C47 C46 H46 119.4 . . ?
C46 C47 H47 120.2 . . ?
C48 C47 C46 119.58(16) . . ?
C48 C47 H47 120.2 . . ?
C43 C48 C36 108.58(14) . . ?
C47 C48 C36 132.52(15) . . ?
C47 C48 C43 118.73(15) . . ?
Cl52 C51 H51 107.9 . . ?
Cl53 C51 H51 107.9 . . ?
Cl53 C51 Cl52 110.1(2) . . ?
Cl54 C51 H51 107.9 . . ?
Cl54 C51 Cl52 110.3(2) . . ?
Cl54 C51 Cl53 112.4(3) . . ?

loop_
_geom_torsion_atom_site_label_1
_geom_torsion_atom_site_label_2
_geom_torsion_atom_site_label_3
_geom_torsion_atom_site_label_4
_geom_torsion
_geom_torsion_site_symmetry_1
_geom_torsion_site_symmetry_2
_geom_torsion_site_symmetry_3
_geom_torsion_site_symmetry_4
_geom_torsion_publ_flag
C1 C2 C3 C4 173.47(14) . . . . ?
C1 C2 C11 C10 -171.73(13) . . . . ?
C1 C2 C11 C12 2.73(19) . . . . ?
C1 C23 C24 C25 11.7(3) . . . . ?
C1 C23 C24 C29 -172.99(16) . . . . ?
C1 C23 C35 C30 173.05(15) . . . . ?
C1 C23 C35 C34 -11.3(3) . . . . ?
C2 C1 C22 C13 -51.36(16) . . . . ?
C2 C1 C22 C21 120.38(16) . . . . ?
C2 C1 C23 C24 -0.7(3) . . . . ?
C2 C1 C23 C35 179.47(14) . . . . ?
C2 C3 C4 C5 178.62(15) . . . . ?
C2 C3 C4 C9 -1.9(2) . . . . ?
C2 C11 C12 C13 -52.07(16) . . . . ?
C2 C11 C12 C36 120.42(16) . . . . ?
C3 C2 C11 C10 0.3(2) . . . . ?
C3 C2 C11 C12 174.76(13) . . . . ?
C3 C4 C5 C6 179.72(16) . . . . ?
C3 C4 C9 C8 -179.99(14) . . . . ?
C3 C4 C9 C10 -0.8(2) . . . . ?
C4 C5 C6 C7 0.1(3) . . . . ?
C4 C9 C10 C11 3.3(2) . . . . ?
C5 C4 C9 C8 -0.5(2) . . . . ?
C5 C4 C9 C10 178.70(14) . . . . ?
C5 C6 C7 C8 -0.2(3) . . . . ?
C6 C7 C8 C9 -0.1(3) . . . . ?
C7 C8 C9 C4 0.4(2) . . . . ?
C7 C8 C9 C10 -178.74(15) . . . . ?
C8 C9 C10 C11 -177.57(14) . . . . ?
C9 C4 C5 C6 0.2(2) . . . . ?
C9 C10 C11 C2 -3.0(2) . . . . ?
C9 C10 C11 C12 -176.87(14) . . . . ?
C10 C11 C12 C13 122.03(16) . . . . ?
C10 C11 C12 C36 -65.5(2) . . . . ?
C11 C2 C3 C4 2.2(2) . . . . ?
C11 C12 C13 C14 -120.69(16) . . . . ?
C11 C12 C13 C22 49.56(17) . . . . ?
C11 C12 C36 C37 3.2(2) . . . . ?
C11 C12 C36 C48 -169.82(14) . . . . ?
C12 C13 C14 C15 169.89(14) . . . . ?
C12 C13 C22 C1 1.85(19) . . . . ?
C12 C13 C22 C21 -170.21(14) . . . . ?
C12 C36 C37 C38 2.4(3) . . . . ?
C12 C36 C37 C42 -174.51(15) . . . . ?
C12 C36 C48 C43 174.01(15) . . . . ?
C12 C36 C48 C47 -1.0(3) . . . . ?
C13 C12 C36 C37 174.24(14) . . . . ?
C13 C12 C36 C48 1.2(3) . . . . ?
C13 C14 C15 C16 -178.46(15) . . . . ?
C13 C14 C15 C20 -0.3(2) . . . . ?
C14 C13 C22 C1 172.67(13) . . . . ?
C14 C13 C22 C21 0.6(2) . . . . ?
C14 C15 C16 C17 178.56(16) . . . . ?
C14 C15 C20 C19 -178.54(14) . . . . ?
C14 C15 C20 C21 -0.1(2) . . . . ?
C15 C16 C17 C18 0.0(3) . . . . ?
C15 C20 C21 C22 0.8(2) . . . . ?
C16 C15 C20 C19 -0.3(2) . . . . ?
C16 C15 C20 C21 178.12(14) . . . . ?
C16 C17 C18 C19 -0.5(3) . . . . ?
C17 C18 C19 C20 0.6(3) . . . . ?
C18 C19 C20 C15 -0.2(2) . . . . ?
C18 C19 C20 C21 -178.57(16) . . . . ?
C19 C20 C21 C22 179.15(15) . . . . ?
C20 C15 C16 C17 0.4(2) . . . . ?
C20 C21 C22 C1 -172.34(14) . . . . ?
C20 C21 C22 C13 -1.0(2) . . . . ?
C22 C1 C2 C3 -122.75(16) . . . . ?
C22 C1 C2 C11 48.95(17) . . . . ?
C22 C1 C23 C24 -176.90(14) . . . . ?
C22 C1 C23 C35 3.3(3) . . . . ?
C22 C13 C14 C15 0.1(2) . . . . ?
C23 C1 C2 C3 60.5(2) . . . . ?
C23 C1 C2 C11 -127.80(16) . . . . ?
C23 C1 C22 C13 125.39(16) . . . . ?
C23 C1 C22 C21 -62.9(2) . . . . ?
C23 C24 C25 C26 177.47(17) . . . . ?
C23 C24 C29 C28 179.83(16) . . . . ?
C23 C24 C29 C30 -4.46(18) . . . . ?
C24 C23 C35 C30 -6.78(16) . . . . ?
C24 C23 C35 C34 168.86(17) . . . . ?
C24 C25 C26 C27 0.8(3) . . . . ?
C24 C29 C30 C31 -175.23(18) . . . . ?
C24 C29 C30 C35 0.09(19) . . . . ?
C25 C24 C29 C28 -4.2(3) . . . . ?
C25 C24 C29 C30 171.54(15) . . . . ?
C25 C26 C27 C28 -2.7(3) . . . . ?
C26 C27 C28 C29 1.2(3) . . . . ?
C27 C28 C29 C24 2.2(3) . . . . ?
C27 C28 C29 C30 -172.47(19) . . . . ?
C28 C29 C30 C31 0.0(3) . . . . ?
C28 C29 C30 C35 175.33(18) . . . . ?
C29 C24 C25 C26 2.6(2) . . . . ?
C29 C30 C31 C32 172.52(18) . . . . ?
C29 C30 C35 C23 4.30(18) . . . . ?
C29 C30 C35 C34 -172.01(14) . . . . ?
C30 C31 C32 C33 -0.6(3) . . . . ?
C31 C30 C35 C23 -179.93(16) . . . . ?
C31 C30 C35 C34 3.8(2) . . . . ?
C31 C32 C33 C34 2.1(3) . . . . ?
C32 C33 C34 C35 -0.6(3) . . . . ?
C33 C34 C35 C23 -177.56(16) . . . . ?
C33 C34 C35 C30 -2.3(2) . . . . ?
C35 C23 C24 C25 -168.45(17) . . . . ?
C35 C23 C24 C29 6.83(16) . . . . ?
C35 C30 C31 C32 -2.3(3) . . . . ?
C36 C12 C13 C14 66.9(2) . . . . ?
C36 C12 C13 C22 -122.81(17) . . . . ?
C36 C37 C38 C39 -178.62(16) . . . . ?
C36 C37 C42 C41 178.89(15) . . . . ?
C36 C37 C42 C43 0.65(17) . . . . ?
C37 C36 C48 C43 -0.28(16) . . . . ?
C37 C36 C48 C47 -175.32(17) . . . . ?
C37 C38 C39 C40 0.9(3) . . . . ?
C37 C42 C43 C44 176.41(16) . . . . ?
C37 C42 C43 C48 -0.84(18) . . . . ?
C38 C37 C42 C41 1.5(2) . . . . ?
C38 C37 C42 C43 -176.79(14) . . . . ?
C38 C39 C40 C41 0.7(3) . . . . ?
C39 C40 C41 C42 -1.2(3) . . . . ?
C40 C41 C42 C37 0.1(3) . . . . ?
C40 C41 C42 C43 178.00(17) . . . . ?
C41 C42 C43 C44 -1.7(3) . . . . ?
C41 C42 C43 C48 -178.90(17) . . . . ?
C42 C37 C38 C39 -1.9(2) . . . . ?
C42 C43 C44 C45 -176.96(16) . . . . ?
C42 C43 C48 C36 0.68(17) . . . . ?
C42 C43 C48 C47 176.51(14) . . . . ?
C43 C44 C45 C46 0.9(3) . . . . ?
C44 C43 C48 C36 -176.82(14) . . . . ?
C44 C43 C48 C47 -1.0(2) . . . . ?
C44 C45 C46 C47 -0.7(3) . . . . ?
C45 C46 C47 C48 -0.3(3) . . . . ?
C46 C47 C48 C36 175.76(16) . . . . ?
C46 C47 C48 C43 1.1(2) . . . . ?
C48 C36 C37 C38 176.69(17) . . . . ?
C48 C36 C37 C42 -0.23(16) . . . . ?
C48 C43 C44 C45 0.0(2) . . . . ?

_shelx_res_file                  
;
    acorr.res created by SHELXL-2014/7

TITL acorr in C2/c #15
REM reset to C2/c #15
CELL 1.54184 17.382244 15.794679 24.018344 90 92.2024 90
ZERR 8 0.000135 0.000116 0.000178 0 0.0007 0
LATT 7
SYMM -X,+Y,0.5-Z
SFAC C H Cl
UNIT 388 228 12

L.S. 4
PLAN  20
TEMP -169(7)
BOND
MORE -1
BOND $H
CONF
fmap 2
acta
REM <olex2.extras>
REM <HklSrc "%./acorr.hkl">
REM </olex2.extras>

WGHT    0.077000    9.654000
FVAR       1.89791
C1    1    0.447473    0.728717    0.339588    11.00000    0.01627    0.01423 =
         0.01949   -0.00297    0.00523   -0.00001
C2    1    0.475435    0.817634    0.336922    11.00000    0.01770    0.01370 =
         0.01525   -0.00142    0.00167   -0.00141
C3    1    0.547773    0.840035    0.321024    11.00000    0.01891    0.01829 =
         0.01782   -0.00442    0.00340   -0.00068
AFIX  43
H3    2    0.584807    0.797210    0.314700    11.00000   -1.20000
AFIX   0
C4    1    0.567764    0.926130    0.313960    11.00000    0.02187    0.02327 =
         0.01397   -0.00347    0.00252   -0.00799
C5    1    0.642556    0.950894    0.298738    11.00000    0.02499    0.03410 =
         0.01996   -0.00520    0.00575   -0.01149
AFIX  43
H5    2    0.680727    0.909003    0.293201    11.00000   -1.20000
AFIX   0
C6    1    0.660174    1.034675    0.291964    11.00000    0.03272    0.04075 =
         0.02219   -0.00003    0.00507   -0.02179
AFIX  43
H6    2    0.710407    1.050538    0.281700    11.00000   -1.20000
AFIX   0
C7    1    0.604422    1.097155    0.300104    11.00000    0.04504    0.02760 =
         0.02458    0.00324   -0.00108   -0.02237
AFIX  43
H7    2    0.617285    1.155107    0.295406    11.00000   -1.20000
AFIX   0
C8    1    0.531449    1.075506    0.314791    11.00000    0.03781    0.01882 =
         0.02202    0.00082   -0.00109   -0.01026
AFIX  43
H8    2    0.494310    1.118557    0.320207    11.00000   -1.20000
AFIX   0
C9    1    0.511100    0.989336    0.321937    11.00000    0.02685    0.01804 =
         0.01415   -0.00012    0.00089   -0.00565
C10   1    0.435863    0.964577    0.336016    11.00000    0.02267    0.01320 =
         0.01737   -0.00045    0.00110    0.00076
AFIX  43
H10   2    0.397077    1.006421    0.339465    11.00000   -1.20000
AFIX   0
C11   1    0.418319    0.881106    0.344720    11.00000    0.01762    0.01499 =
         0.01422   -0.00095    0.00123   -0.00038
C12   1    0.340320    0.847866    0.356962    11.00000    0.01770    0.01152 =
         0.01974    0.00186    0.00096    0.00177
C13   1    0.319008    0.784480    0.312626    11.00000    0.01868    0.01292 =
         0.01787    0.00178    0.00392   -0.00242
C14   1    0.255551    0.789852    0.277003    11.00000    0.01861    0.01698 =
         0.02463    0.00403    0.00222   -0.00217
AFIX  43
H14   2    0.217294    0.831284    0.283469    11.00000   -1.20000
AFIX   0
C15   1    0.246096    0.734442    0.230570    11.00000    0.02315    0.02070 =
         0.02169    0.00634   -0.00101   -0.00981
C16   1    0.181817    0.740314    0.192499    11.00000    0.02868    0.02696 =
         0.03352    0.00890   -0.00785   -0.00992
AFIX  43
H16   2    0.143030    0.781420    0.198271    11.00000   -1.20000
AFIX   0
C17   1    0.175283    0.687182    0.147514    11.00000    0.04071    0.03679 =
         0.03188    0.00796   -0.01472   -0.01975
AFIX  43
H17   2    0.131977    0.691789    0.122341    11.00000   -1.20000
AFIX   0
C18   1    0.231870    0.626031    0.138224    11.00000    0.04582    0.03867 =
         0.02369   -0.00440   -0.00155   -0.02355
AFIX  43
H18   2    0.226413    0.589253    0.107024    11.00000   -1.20000
AFIX   0
C19   1    0.294751    0.619063    0.173766    11.00000    0.03388    0.03076 =
         0.02397   -0.00575    0.00668   -0.01629
AFIX  43
H19   2    0.332976    0.577778    0.166878    11.00000   -1.20000
AFIX   0
C20   1    0.303618    0.673040    0.221046    11.00000    0.02512    0.01992 =
         0.01841    0.00068    0.00438   -0.01136
C21   1    0.369097    0.668545    0.257968    11.00000    0.02107    0.01573 =
         0.02254   -0.00158    0.00645   -0.00368
AFIX  43
H21   2    0.408168    0.628018    0.251581    11.00000   -1.20000
AFIX   0
C22   1    0.376673    0.722137    0.302875    11.00000    0.01819    0.01267 =
         0.01884    0.00095    0.00323   -0.00306
C23   1    0.478403    0.666221    0.371884    11.00000    0.01805    0.01469 =
         0.02080   -0.00206    0.00507    0.00062
C24   1    0.546890    0.671621    0.411055    11.00000    0.01842    0.02111 =
         0.02145    0.00125    0.00452    0.00264
C25   1    0.589259    0.739926    0.432093    11.00000    0.02151    0.02470 =
         0.02598    0.00116    0.00089   -0.00184
AFIX  43
H25   2    0.576953    0.795913    0.420362    11.00000   -1.20000
AFIX   0
C26   1    0.649787    0.725570    0.470446    11.00000    0.02719    0.03586 =
         0.03321    0.00507   -0.00568   -0.00935
AFIX  43
H26   2    0.678446    0.772160    0.485251    11.00000   -1.20000
AFIX   0
C27   1    0.668882    0.643689    0.487407    11.00000    0.02775    0.04678 =
         0.03978    0.01630   -0.01160   -0.00491
AFIX  43
H27   2    0.711784    0.634651    0.512402    11.00000   -1.20000
AFIX   0
C28   1    0.625778    0.575447    0.468089    11.00000    0.02883    0.03185 =
         0.03690    0.01435   -0.00262    0.00126
AFIX  43
H28   2    0.638097    0.519620    0.480148    11.00000   -1.20000
AFIX   0
C29   1    0.564350    0.589839    0.430868    11.00000    0.02358    0.02336 =
         0.02394    0.00442    0.00419    0.00338
C30   1    0.505543    0.531333    0.409288    11.00000    0.02751    0.01909 =
         0.02351    0.00122    0.00512    0.00358
C31   1    0.495734    0.445450    0.420500    11.00000    0.04266    0.01937 =
         0.03343    0.00552   -0.00099    0.00475
AFIX  43
H31   2    0.533529    0.414994    0.441954    11.00000   -1.20000
AFIX   0
C32   1    0.429808    0.405478    0.399734    11.00000    0.05326    0.01457 =
         0.04129    0.00313   -0.00103   -0.00331
AFIX  43
H32   2    0.422516    0.346872    0.406694    11.00000   -1.20000
AFIX   0
C33   1    0.374304    0.450162    0.368868    11.00000    0.03833    0.01674 =
         0.03459   -0.00240    0.00293   -0.00600
AFIX  43
H33   2    0.328623    0.422221    0.355957    11.00000   -1.20000
AFIX   0
C34   1    0.384708    0.535666    0.356533    11.00000    0.02627    0.01546 =
         0.02560   -0.00215    0.00382   -0.00017
AFIX  43
H34   2    0.346635    0.565732    0.335092    11.00000   -1.20000
AFIX   0
C35   1    0.451580    0.576457    0.376021    11.00000    0.02291    0.01349 =
         0.02015   -0.00162    0.00752    0.00162
C36   1    0.301237    0.864674    0.403535    11.00000    0.01798    0.01382 =
         0.02041    0.00141    0.00133    0.00306
C37   1    0.325090    0.922332    0.450792    11.00000    0.01988    0.01499 =
         0.01761    0.00078    0.00017    0.00525
C38   1    0.388549    0.975098    0.460420    11.00000    0.02226    0.02355 =
         0.02086   -0.00273    0.00146    0.00146
AFIX  43
H38   2    0.426639    0.979885    0.433270    11.00000   -1.20000
AFIX   0
C39   1    0.395920    1.020742    0.509935    11.00000    0.02584    0.02927 =
         0.02459   -0.00610   -0.00329    0.00089
AFIX  43
H39   2    0.438867    1.057216    0.516084    11.00000   -1.20000
AFIX   0
C40   1    0.341526    1.013737    0.550373    11.00000    0.03463    0.03459 =
         0.01923   -0.00696   -0.00183    0.00422
AFIX  43
H40   2    0.347075    1.045821    0.583742    11.00000   -1.20000
AFIX   0
C41   1    0.279106    0.960083    0.542258    11.00000    0.03033    0.03272 =
         0.02008   -0.00175    0.00554    0.00451
AFIX  43
H41   2    0.242203    0.954219    0.570169    11.00000   -1.20000
AFIX   0
C42   1    0.271189    0.914864    0.492633    11.00000    0.02378    0.02016 =
         0.01782    0.00118    0.00152    0.00604
C43   1    0.212678    0.853406    0.475098    11.00000    0.02222    0.01799 =
         0.02164    0.00363    0.00388    0.00550
C44   1    0.150464    0.822628    0.504162    11.00000    0.02840    0.02523 =
         0.02334    0.00348    0.00912    0.00536
AFIX  43
H44   2    0.140139    0.843805    0.540134    11.00000   -1.20000
AFIX   0
C45   1    0.104157    0.760766    0.479633    11.00000    0.02478    0.02352 =
         0.03474    0.00839    0.01279    0.00130
AFIX  43
H45   2    0.061178    0.739672    0.498586    11.00000   -1.20000
AFIX   0
C46   1    0.120360    0.729477    0.427417    11.00000    0.02538    0.02062 =
         0.03668    0.00093    0.00736   -0.00484
AFIX  43
H46   2    0.088521    0.686523    0.411155    11.00000   -1.20000
AFIX   0
C47   1    0.182502    0.759904    0.398370    11.00000    0.02504    0.02200 =
         0.02706   -0.00148    0.00783   -0.00213
AFIX  43
H47   2    0.193004    0.737648    0.362710    11.00000   -1.20000
AFIX   0
C48   1    0.229003    0.823007    0.421904    11.00000    0.01923    0.01526 =
         0.02204    0.00303    0.00431    0.00355

PART -1
C51   1    0.506124    0.395512    0.277370    10.50000    0.04471    0.02049 =
         0.05037    0.00312    0.02777   -0.00713
AFIX  13
H51   2    0.478908    0.405636    0.312693    10.50000   -1.20000
AFIX   0
CL52  3    0.595394    0.448228    0.282604    10.50000    0.04649    0.03094 =
         0.05678    0.00210    0.01410    0.00258
CL53  3    0.449874    0.437242    0.222899    10.50000    0.04663    0.07231 =
         0.05059    0.01944    0.00673    0.00457
CL54  3    0.519980    0.287770    0.270735    10.50000    0.03991    0.02219 =
         0.19867    0.01979    0.03830    0.00446
HKLF 4

REM  acorr in C2/c #15
REM R1 =  0.0531 for    6166 Fo > 4sig(Fo)  and  0.0544 for all    6423 data
REM    469 parameters refined using      0 restraints

END

WGHT      0.0763      9.5618

REM Highest difference peak  0.518,  deepest hole -0.615,  1-sigma level  0.054
Q1    1   0.5562  0.3718  0.2953  11.00000  0.05    0.52
Q2    1   0.5839  0.4777  0.2391  11.00000  0.05    0.26
Q3    1   0.2683  0.5499  0.1600  11.00000  0.05    0.26
Q4    1   0.5145  0.6800  0.3911  11.00000  0.05    0.25
Q5    1   0.5000  0.4543  0.2500  10.50000  0.05    0.23
Q6    1   0.5696  0.5214  0.2734  11.00000  0.05    0.22
Q7    1   0.1282  0.7821  0.3915  11.00000  0.05    0.21
Q8    1   0.5428  0.9598  0.3300  11.00000  0.05    0.21
Q9    1   0.3222  0.8184  0.3365  11.00000  0.05    0.20
Q10   1   0.4711  0.5571  0.3955  11.00000  0.05    0.20
Q11   1   0.4862  0.3532  0.2611  11.00000  0.05    0.20
Q12   1   0.3745  1.0165  0.4795  11.00000  0.05    0.20
Q13   1   0.4581  0.6198  0.3690  11.00000  0.05    0.20
Q14   1   0.5806  0.4194  0.3222  11.00000  0.05    0.20
Q15   1   0.3625  0.4977  0.3767  11.00000  0.05    0.20
Q16   1   0.3195  0.8989  0.4304  11.00000  0.05    0.19
Q17   1   0.2112  0.8435  0.4463  11.00000  0.05    0.19
Q18   1   0.2907  0.9374  0.4684  11.00000  0.05    0.19
Q19   1   0.2538  0.7599  0.2531  11.00000  0.05    0.19
Q20   1   0.5177  0.8266  0.3497  11.00000  0.05    0.19
;
_shelx_res_checksum              37364
_shelx_SHELXL_version_number     2014/7
loop_
_exptl_crystal_face_index_h
_exptl_crystal_face_index_k
_exptl_crystal_face_index_l
_exptl_crystal_face_perp_dist
_exptl_oxdiff_crystal_face_indexfrac_h
_exptl_oxdiff_crystal_face_indexfrac_k
_exptl_oxdiff_crystal_face_indexfrac_l
_exptl_oxdiff_crystal_face_x
_exptl_oxdiff_crystal_face_y
_exptl_oxdiff_crystal_face_z
3 -5 -13 0.1695 3.3889 -4.8454 -13.0928 0.0385 0.2916 0.9558
7 -7 7 0.0776 6.6948 -6.5089 7.3498 -0.1215 -0.9255 0.3588
-3 5 13 0.1809 -3.2314 4.6944 13.2885 -0.0415 -0.3144 -0.9484
-7 7 -7 0.0452 -6.7306 6.5629 -7.1809 0.1209 0.9210 -0.3703
9 -4 -8 0.1804 8.6377 -4.2894 -8.0689 -0.3760 -0.1112 0.9199
-7 -6 -7 0.0587 -6.9418 -6.4789 -6.9782 0.8731 0.2591 0.4131
-10 3 6 0.1775 -10.1097 2.6165 6.1836 0.5784 0.1712 -0.7976
7 6 7 0.0315 6.9246 6.4870 6.9937 -0.8723 -0.2588 -0.4148
1 7 -11 0.1067 1.1625 7.0905 -11.2005 -0.4765 0.8770 0.0622
-7 -8 -1 0.0895 -6.6003 -8.2438 -1.3188 0.9440 -0.1241 0.3058

_olex2_submission_special_instructions 'No special instructions were received'
